# Supplementary material for: Protein degradation by human 20S proteasomes elucidates the interplay between peptide hydrolysis and splicing
Source: Nat Commun. 2024 Feb 7;15:1147. doi: 10.1038/s41467-024-45339-3 (PMC10850103; doi:10.1038/s41467-024-45339-3)
Supplement: Supplementary file 4 — Supplementary Data 2 [file 41467_2024_45339_MOESM4_ESM.xlsx]

## Sheet: Info
Supplementary Data 2. Statistics on spliced and non-spliced peptide assignments by inSPIRE 1.5 at varying FDR thresholds in the 15 protein digestions.
Statistics describing the number of identifications, ratio of spliced to non-spliced peptide assignments, and spectrum quality/confidence for spliced and non-spliced peptide assignments at estimated FDR threshold between 0.1% and 5%.
Here, spliced peptides include both cis- and homologous trans-spliced peptides.
Legend:
FDR Cut Off (%) - the global false discovery rate cut off applied to assignments (peptide level).
Number of unique non-spliced peptides - the number of unique non-spliced peptides (uniquness at substrate level) identified at that cut off.
Percentage Spliced (%) - the percentage of peptides identified which originate from proteasome catalysed peptide splicing.
Mean Spectral Angle (non-spliced) - the mean spectral angle on non-spliced PSMs.
Mean Spectral Angle (spliced) - the mean spectral angle on spliced PSMs.
Mean Prosit I.P. Analysis Spectral Angle - the mean spectral angle on PSMs identified from Wilhelm et al 2021
Estimated Group FDR (non-spliced) (%) - the estimated false discovery rate on non-spliced peptide identifications.
Estimated Group FDR (spliced) (%) - the estimated false discovery rate on spliced peptide identifications.
	Mean spectral angles are compared to the mean spectral angle for the same threshold across the PSMs reported from the Prosit rescoring pipeline by Wilhelm et al.()10.1038/s41467-021-23713-9) Group FDRs are based on the mean posterior error probability for peptides identified from that group.

## Sheet: values
FDR Cut Off (%)	Number of unique non-spliced peptides	Percentage Spliced (%)	Mean Spectral Angle (non-spliced)	Mean Spectral Angle (spliced)	Mean Prosit I.P. Analysis Spectral Angle	Estimated Group FDR (non-spliced) (%)	Estimated Group FDR (spliced) (%)
0.1	11912	0.0	0.83	n/a	0.84	0.18	0
0.5	17697	6.0	0.79	0.87	0.84	0.43	2.27
1.0	18544	13.8	0.80	0.84	0.83	0.70	3.24
2.0	19351	26.4	0.79	0.81	0.83	0.91	4.85
5.0	20184	49.3	0.77	0.76	0.83	1.28	8.53
