# Supplementary material for: Protein degradation by human 20S proteasomes elucidates the interplay between peptide hydrolysis and splicing
Source: Nat Commun. 2024 Feb 7;15:1147. doi: 10.1038/s41467-024-45339-3 (PMC10850103; doi:10.1038/s41467-024-45339-3)
Supplement: Supplementary file 12 — Supplementary Data 9 [file 41467_2024_45339_MOESM12_ESM.xlsx]

## Sheet: caption
Supplementary Data 9: In-gel protein identification of the bands migrated at 37-100 kDa on SDS-PAGE of the purified 20S proteasomes.
Band 1-3 are refer to Figure S15. The searches were performed with PEAKS studio v10.6 and the outputs were exported at 1% FDR.

## Sheet: Band 1
Protein Group	Protein ID	Accession	-10lgP	Coverage (%)	Coverage (%) Band 1	Area Band 1	#Peptides	#Unique	#Spec Band 1	PTM	Avg. Mass	Description
1	1	P55072|TERA_HUMAN	428.21	72	72	22040000000	79	65	611	Carbamidomethylation; Oxidation (M); Deamidation (NQ); Acetylation (Protein N-term)	89322	Transitional endoplasmic reticulum ATPase OS=Homo sapiens GN=VCP PE=1 SV=4
2	22	P13639|EF2_HUMAN	333.52	45	45	2614700000	46	45	149	Carbamidomethylation; Oxidation (M); Deamidation (NQ); Acetylation (Protein N-term)	95338	Elongation factor 2 OS=Homo sapiens GN=EEF2 PE=1 SV=4
3	7	P02786|TFR1_HUMAN	344.76	47	47	3141000000	39	39	119	Carbamidomethylation; Oxidation (M); Deamidation (NQ)	84871	Transferrin receptor protein 1 OS=Homo sapiens GN=TFRC PE=1 SV=2
4	8	P07900|HS90A_HUMAN	341.91	44	44	858330000	43	26	105	Carbamidomethylation; Oxidation (M); Deamidation (NQ)	84660	Heat shock protein HSP 90-alpha OS=Homo sapiens GN=HSP90AA1 PE=1 SV=5
4	10	P07900-2|HS90A_HUMAN	341.91	38	38	858330000	43	26	105	Carbamidomethylation; Oxidation (M); Deamidation (NQ)	98161	Isoform 2 of Heat shock protein HSP 90-alpha OS=Homo sapiens GN=HSP90AA1
5	9	P08238|HS90B_HUMAN	335.79	38	38	291790000	35	16	81	Carbamidomethylation; Oxidation (M); Deamidation (NQ)	83264	Heat shock protein HSP 90-beta OS=Homo sapiens GN=HSP90AB1 PE=1 SV=4
6	12	P02768|ALBU_HUMAN	304.63	51	51	426360000	39	34	76	Carbamidomethylation; Oxidation (M); Deamidation (NQ)	69367	Serum albumin OS=Homo sapiens GN=ALB PE=1 SV=2
7	300	tr|C9IZA5|C9IZA5_HUMAN	243.57	56	56	1309400	14	1	75	Carbamidomethylation; Oxidation (M); Acetylation (Protein N-term)	18316	Transitional endoplasmic reticulum ATPase (Fragment) OS=Homo sapiens GN=VCP PE=1 SV=1
8	2	P04264|K2C1_HUMAN	365.32	62	62	265010000	40	28	63	Carbamidomethylation; Oxidation (M); Deamidation (NQ)	66039	Keratin type II cytoskeletal 1 OS=Homo sapiens GN=KRT1 PE=1 SV=6
9	16	P47712|PA24A_HUMAN	288.69	31	31	500200000	26	26	61	Carbamidomethylation; Oxidation (M); Deamidation (NQ)	85239	Cytosolic phospholipase A2 OS=Homo sapiens GN=PLA2G4A PE=1 SV=2
10	13	P05023-4|AT1A1_HUMAN	307.96	37	37	147390000	35	35	49	Carbamidomethylation; Oxidation (M); Deamidation (NQ)	113000	Isoform 4 of Sodium/potassium-transporting ATPase subunit alpha-1 OS=Homo sapiens GN=ATP1A1
10	14	P05023|AT1A1_HUMAN	307.96	37	37	147390000	35	35	49	Carbamidomethylation; Oxidation (M); Deamidation (NQ)	112896	Sodium/potassium-transporting ATPase subunit alpha-1 OS=Homo sapiens GN=ATP1A1 PE=1 SV=1
12	4	P35908|K22E_HUMAN	370.4	52	52	142790000	38	24	48	Carbamidomethylation; Oxidation (M); Deamidation (NQ); Acetylation (Protein N-term)	65433	Keratin type II cytoskeletal 2 epidermal OS=Homo sapiens GN=KRT2 PE=1 SV=2
11	18	P34932|HSP74_HUMAN	272.9	39	39	95899000	30	28	47	Carbamidomethylation; Oxidation (M); Deamidation (NQ)	94331	Heat shock 70 kDa protein 4 OS=Homo sapiens GN=HSPA4 PE=1 SV=4
13	35	Q14997|PSME4_HUMAN	286.7	14	14	199600000	31	31	45	Carbamidomethylation; Oxidation (M); Deamidation (NQ)	211332	Proteasome activator complex subunit 4 OS=Homo sapiens GN=PSME4 PE=1 SV=2
14	49	P26639|SYTC_HUMAN	251.01	32	32	421900000	29	29	43	Carbamidomethylation; Oxidation (M)	83435	Threonine--tRNA ligase cytoplasmic OS=Homo sapiens GN=TARS PE=1 SV=3
14	50	P26639-2|SYTC_HUMAN	251.01	30	30	421900000	29	29	43	Carbamidomethylation; Oxidation (M)	86861	Isoform 2 of Threonine--tRNA ligase cytoplasmic OS=Homo sapiens GN=TARS
16	36	P13645|K1C10_HUMAN	287.97	36	36	188760000	25	18	42	Carbamidomethylation; Oxidation (M); Deamidation (NQ)	58827	Keratin type I cytoskeletal 10 OS=Homo sapiens GN=KRT10 PE=1 SV=6
17	23	tr|E7EN95|E7EN95_HUMAN	269.32	16	16	37377000	31	29	40	Carbamidomethylation; Oxidation (M)	256278	Filamin-B OS=Homo sapiens GN=FLNB PE=1 SV=1
17	24	O75369-7|FLNB_HUMAN	269.32	16	16	37377000	31	29	40	Carbamidomethylation; Oxidation (M)	257548	Isoform 7 of Filamin-B OS=Homo sapiens GN=FLNB
17	25	O75369-2|FLNB_HUMAN	269.32	15	15	37377000	31	29	40	Carbamidomethylation; Oxidation (M)	275666	Isoform 2 of Filamin-B OS=Homo sapiens GN=FLNB
17	26	O75369-9|FLNB_HUMAN	269.32	15	15	37377000	31	29	40	Carbamidomethylation; Oxidation (M)	276936	Isoform 9 of Filamin-B OS=Homo sapiens GN=FLNB
17	27	O75369|FLNB_HUMAN	269.32	15	15	37377000	31	29	40	Carbamidomethylation; Oxidation (M)	278162	Filamin-B OS=Homo sapiens GN=FLNB PE=1 SV=2
17	28	O75369-8|FLNB_HUMAN	269.32	15	15	37377000	31	29	40	Carbamidomethylation; Oxidation (M)	281633	Isoform 8 of Filamin-B OS=Homo sapiens GN=FLNB
18	29	P49588|SYAC_HUMAN	264.42	29	29	90473000	28	28	36	Carbamidomethylation; Oxidation (M); Acetylation (Protein N-term)	106810	Alanine--tRNA ligase cytoplasmic OS=Homo sapiens GN=AARS PE=1 SV=2
19	56	P06737-2|PYGL_HUMAN	235.32	35	35	57622000	29	26	36	Oxidation (M); Deamidation (NQ); Acetylation (Protein N-term)	93134	Isoform 2 of Glycogen phosphorylase liver form OS=Homo sapiens GN=PYGL
19	57	P06737|PYGL_HUMAN	235.32	33	33	57622000	29	26	36	Oxidation (M); Deamidation (NQ); Acetylation (Protein N-term)	97149	Glycogen phosphorylase liver form OS=Homo sapiens GN=PYGL PE=1 SV=4
21	19	P35527|K1C9_HUMAN	377.55	39	39	203870000	24	23	32	Carbamidomethylation; Oxidation (M); Deamidation (NQ)	62064	Keratin type I cytoskeletal 9 OS=Homo sapiens GN=KRT9 PE=1 SV=3
20	39	Q01518-2|CAP1_HUMAN	242.66	35	35	64699000	18	18	32	Carbamidomethylation; Oxidation (M); Deamidation (NQ); Acetylation (Protein N-term)	51830	Isoform 2 of Adenylyl cyclase-associated protein 1 OS=Homo sapiens GN=CAP1
20	40	Q01518|CAP1_HUMAN	242.66	35	35	64699000	18	18	32	Carbamidomethylation; Oxidation (M); Deamidation (NQ); Acetylation (Protein N-term)	51902	Adenylyl cyclase-associated protein 1 OS=Homo sapiens GN=CAP1 PE=1 SV=5
22	66	P60709|ACTB_HUMAN	234.45	44	44	215890000	15	15	32	Carbamidomethylation; Oxidation (M); Deamidation (NQ); Acetylation (Protein N-term)	41737	Actin cytoplasmic 1 OS=Homo sapiens GN=ACTB PE=1 SV=1
24	87	P05556|ITB1_HUMAN	241.32	17	17	107820000	16	16	28	Carbamidomethylation; Oxidation (M); Deamidation (NQ)	88415	Integrin beta-1 OS=Homo sapiens GN=ITGB1 PE=1 SV=2
23	106	P01130-3|LDLR_HUMAN	221.69	20	20	125840000	14	13	28	Carbamidomethylation; Oxidation (M); Deamidation (NQ)	76856	Isoform 3 of Low-density lipoprotein receptor OS=Homo sapiens GN=LDLR
23	107	P01130-6|LDLR_HUMAN	221.69	19	19	125840000	14	13	28	Carbamidomethylation; Oxidation (M); Deamidation (NQ)	82255	Isoform 6 of Low-density lipoprotein receptor OS=Homo sapiens GN=LDLR
23	109	P01130-4|LDLR_HUMAN	221.69	17	17	125840000	14	13	28	Carbamidomethylation; Oxidation (M); Deamidation (NQ)	90940	Isoform 4 of Low-density lipoprotein receptor OS=Homo sapiens GN=LDLR
23	110	P01130|LDLR_HUMAN	221.69	16	16	125840000	14	13	28	Carbamidomethylation; Oxidation (M); Deamidation (NQ)	95376	Low-density lipoprotein receptor OS=Homo sapiens GN=LDLR PE=1 SV=1
23	111	tr|J3KMZ9|J3KMZ9_HUMAN	221.69	15	15	125840000	14	13	28	Carbamidomethylation; Oxidation (M); Deamidation (NQ)	104681	Low-density lipoprotein receptor (Fragment) OS=Homo sapiens GN=LDLR PE=1 SV=1
25	59	P43121|MUC18_HUMAN	224.07	29	29	40311000	19	19	27	Carbamidomethylation; Oxidation (M); Deamidation (NQ)	71608	Cell surface glycoprotein MUC18 OS=Homo sapiens GN=MCAM PE=1 SV=2
26	93	P07384|CAN1_HUMAN	203.94	25	25	56197000	18	18	26	Carbamidomethylation; Oxidation (M); Deamidation (NQ); Acetylation (Protein N-term)	81890	Calpain-1 catalytic subunit OS=Homo sapiens GN=CAPN1 PE=1 SV=1
27	62	P13647|K2C5_HUMAN	221.22	28	28	8731000	20	5	25	Carbamidomethylation; Oxidation (M)	62378	Keratin type II cytoskeletal 5 OS=Homo sapiens GN=KRT5 PE=1 SV=3
31	79	P02538|K2C6A_HUMAN	236.74	26	26	3364300	19	1	24	Carbamidomethylation; Acetylation (Protein N-term)	60045	Keratin type II cytoskeletal 6A OS=Homo sapiens GN=KRT6A PE=1 SV=3
32	83	P48668|K2C6C_HUMAN	233.92	26	26		19	0	24	Carbamidomethylation; Acetylation (Protein N-term)	60025	Keratin type II cytoskeletal 6C OS=Homo sapiens GN=KRT6C PE=1 SV=3
28	42	P11142|HSP7C_HUMAN	231.7	33	33	20038000	20	15	24	Carbamidomethylation; Oxidation (M); Deamidation (NQ)	70898	Heat shock cognate 71 kDa protein OS=Homo sapiens GN=HSPA8 PE=1 SV=1
29	44	Q92598-2|HS105_HUMAN	229.91	26	26	24730000	20	17	24	Carbamidomethylation; Oxidation (M); Deamidation (NQ)	92116	Isoform Beta of Heat shock protein 105 kDa OS=Homo sapiens GN=HSPH1
29	45	Q92598-3|HS105_HUMAN	229.91	26	26	24730000	20	17	24	Carbamidomethylation; Oxidation (M); Deamidation (NQ)	92255	Isoform 3 of Heat shock protein 105 kDa OS=Homo sapiens GN=HSPH1
29	46	Q92598|HS105_HUMAN	229.91	25	25	24730000	20	17	24	Carbamidomethylation; Oxidation (M); Deamidation (NQ)	96865	Heat shock protein 105 kDa OS=Homo sapiens GN=HSPH1 PE=1 SV=1
30	68	P14625|ENPL_HUMAN	217.55	25	25	39510000	21	19	24	Oxidation (M); Deamidation (NQ)	92469	Endoplasmin OS=Homo sapiens GN=HSP90B1 PE=1 SV=1
34	38	Q99575|POP1_HUMAN	247.59	22	22	63109000	20	20	23	Carbamidomethylation; Oxidation (M); Deamidation (NQ)	114709	Ribonucleases P/MRP protein subunit POP1 OS=Homo sapiens GN=POP1 PE=1 SV=2
33	120	Q99460-2|PSMD1_HUMAN	201.28	23	23	36149000	20	20	23	Carbamidomethylation; Oxidation (M)	102258	Isoform 2 of 26S proteasome non-ATPase regulatory subunit 1 OS=Homo sapiens GN=PSMD1
33	121	Q99460|PSMD1_HUMAN	201.28	23	23	36149000	20	20	23	Carbamidomethylation; Oxidation (M)	105836	26S proteasome non-ATPase regulatory subunit 1 OS=Homo sapiens GN=PSMD1 PE=1 SV=2
35	47	O43143|DHX15_HUMAN	239.17	24	24	35725000	19	19	22	Carbamidomethylation; Oxidation (M)	90933	Putative pre-mRNA-splicing factor ATP-dependent RNA helicase DHX15 OS=Homo sapiens GN=DHX15 PE=1 SV=2
36	60	Q06210-2|GFPT1_HUMAN	205.53	28	28	46528000	16	16	22	Carbamidomethylation; Oxidation (M)	76759	Isoform 2 of Glutamine--fructose-6-phosphate aminotransferase [isomerizing] 1 OS=Homo sapiens GN=GFPT1
36	61	Q06210|GFPT1_HUMAN	205.53	27	27	46528000	16	16	22	Carbamidomethylation; Oxidation (M)	78806	Glutamine--fructose-6-phosphate aminotransferase [isomerizing] 1 OS=Homo sapiens GN=GFPT1 PE=1 SV=3
37	119	P04259|K2C6B_HUMAN	227.57	22	22		17	0	21	Carbamidomethylation; Acetylation (Protein N-term)	60067	Keratin type II cytoskeletal 6B OS=Homo sapiens GN=KRT6B PE=1 SV=5
38	205	Q9UIQ6-3|LCAP_HUMAN	188.26	8	8	82672000	14	14	21	Oxidation (M); Deamidation (NQ)	115061	Isoform 3 of Leucyl-cystinyl aminopeptidase OS=Homo sapiens GN=LNPEP
38	206	Q9UIQ6-2|LCAP_HUMAN	188.26	8	8	82672000	14	14	21	Oxidation (M); Deamidation (NQ)	115636	Isoform 2 of Leucyl-cystinyl aminopeptidase OS=Homo sapiens GN=LNPEP
38	207	Q9UIQ6|LCAP_HUMAN	188.26	8	8	82672000	14	14	21	Oxidation (M); Deamidation (NQ)	117349	Leucyl-cystinyl aminopeptidase OS=Homo sapiens GN=LNPEP PE=1 SV=3
39	89	P55884|EIF3B_HUMAN	214.7	18	18	30652000	15	15	20	Carbamidomethylation; Oxidation (M); Deamidation (NQ)	92482	Eukaryotic translation initiation factor 3 subunit B OS=Homo sapiens GN=EIF3B PE=1 SV=3
39	90	P55884-2|EIF3B_HUMAN	214.7	16	16	30652000	15	15	20	Carbamidomethylation; Oxidation (M); Deamidation (NQ)	99029	Isoform 2 of Eukaryotic translation initiation factor 3 subunit B OS=Homo sapiens GN=EIF3B
40	112	P08779|K1C16_HUMAN	226.46	29	29	2113600	13	3	19	Carbamidomethylation; Oxidation (M); Deamidation (NQ)	51268	Keratin type I cytoskeletal 16 OS=Homo sapiens GN=KRT16 PE=1 SV=4
41	85	Q15029-2|U5S1_HUMAN	202.24	15	15	16835000	14	13	19	Carbamidomethylation; Oxidation (M); Deamidation (NQ)	105384	Isoform 2 of 116 kDa U5 small nuclear ribonucleoprotein component OS=Homo sapiens GN=EFTUD2
41	86	Q15029-3|U5S1_HUMAN	202.24	15	15	16835000	14	13	19	Carbamidomethylation; Oxidation (M); Deamidation (NQ)	108283	Isoform 3 of 116 kDa U5 small nuclear ribonucleoprotein component OS=Homo sapiens GN=EFTUD2
41	88	Q15029|U5S1_HUMAN	202.24	15	15	16835000	14	13	19	Carbamidomethylation; Oxidation (M); Deamidation (NQ)	109436	116 kDa U5 small nuclear ribonucleoprotein component OS=Homo sapiens GN=EFTUD2 PE=1 SV=1
43	147	P02533|K1C14_HUMAN	246.02	28	28	2334600	12	2	18	Carbamidomethylation; Oxidation (M); Deamidation (NQ)	51562	Keratin type I cytoskeletal 14 OS=Homo sapiens GN=KRT14 PE=1 SV=4
42	72	Q13200|PSMD2_HUMAN	218.86	18	18	22402000	16	16	18	Carbamidomethylation; Oxidation (M)	100200	26S proteasome non-ATPase regulatory subunit 2 OS=Homo sapiens GN=PSMD2 PE=1 SV=3
44	75	Q8WUM4|PDC6I_HUMAN	209.32	19	19	11951000	18	18	18	Carbamidomethylation	96023	Programmed cell death 6-interacting protein OS=Homo sapiens GN=PDCD6IP PE=1 SV=1
45	159	P21399|ACOC_HUMAN	206.41	18	18	29946000	16	16	18	Carbamidomethylation; Oxidation (M)	98399	Cytoplasmic aconitate hydratase OS=Homo sapiens GN=ACO1 PE=1 SV=3
46	104	P01009|A1AT_HUMAN	193.72	33	33	22103000	14	14	18	Carbamidomethylation; Oxidation (M); Deamidation (NQ)	46737	Alpha-1-antitrypsin OS=Homo sapiens GN=SERPINA1 PE=1 SV=3
47	537	tr|J3QS39|J3QS39_HUMAN	165.58	51	51	112320000	5	5	18		10469	Ubiquitin (Fragment) OS=Homo sapiens GN=UBB PE=4 SV=1
47	538	tr|J3QTR3|J3QTR3_HUMAN	165.58	44	44	112320000	5	5	18		12237	Ubiquitin (Fragment) OS=Homo sapiens GN=RPS27A PE=1 SV=1
47	539	tr|F5H6Q2|F5H6Q2_HUMAN	165.58	39	39	112320000	5	5	18		13732	Polyubiquitin-C (Fragment) OS=Homo sapiens GN=UBC PE=4 SV=2
47	540	P62987|RL40_HUMAN	165.58	37	37	112320000	5	5	18		14728	Ubiquitin-60S ribosomal protein L40 OS=Homo sapiens GN=UBA52 PE=1 SV=2
47	541	tr|F5H388|F5H388_HUMAN	165.58	30	30	112320000	5	5	18		17484	Polyubiquitin-C (Fragment) OS=Homo sapiens GN=UBC PE=4 SV=1
47	542	P62979|RS27A_HUMAN	165.58	30	30	112320000	5	5	18		17965	Ubiquitin-40S ribosomal protein S27a OS=Homo sapiens GN=RPS27A PE=1 SV=2
47	544	tr|F5H747|F5H747_HUMAN	165.58	29	29	112320000	5	5	18		18073	Polyubiquitin-C (Fragment) OS=Homo sapiens GN=UBC PE=1 SV=2
47	545	tr|J3QKN0|J3QKN0_HUMAN	165.58	23	23	112320000	5	5	18		23163	Ubiquitin (Fragment) OS=Homo sapiens GN=UBB PE=4 SV=1
47	546	P0CG47|UBB_HUMAN	165.58	21	21	112320000	5	5	18		25762	Polyubiquitin-B OS=Homo sapiens GN=UBB PE=1 SV=1
47	548	tr|Q96C32|Q96C32_HUMAN	165.58	15	15	112320000	5	5	18		34304	Polyubiquitin-C OS=Homo sapiens GN=UBC PE=2 SV=1
47	552	P0CG48|UBC_HUMAN	165.58	7	7	112320000	5	5	18		77039	Polyubiquitin-C OS=Homo sapiens GN=UBC PE=1 SV=3
52	53	P02787|TRFE_HUMAN	218.82	29	29	11680000	16	16	17	Carbamidomethylation; Oxidation (M)	77064	Serotransferrin OS=Homo sapiens GN=TF PE=1 SV=3
55	114	P00738|HPT_HUMAN	212.24	35	35	26642000	14	14	17	Carbamidomethylation; Oxidation (M)	45205	Haptoglobin OS=Homo sapiens GN=HP PE=1 SV=1
50	69	P50570-5|DYN2_HUMAN	203.92	21	21	631040	16	1	17	Oxidation (M)	97977	Isoform 5 of Dynamin-2 OS=Homo sapiens GN=DNM2
50	70	P50570|DYN2_HUMAN	203.92	21	21	631040	16	1	17	Oxidation (M)	98064	Dynamin-2 OS=Homo sapiens GN=DNM2 PE=1 SV=2
50	71	P50570-4|DYN2_HUMAN	203.92	21	21	631040	16	1	17	Oxidation (M)	97966	Isoform 4 of Dynamin-2 OS=Homo sapiens GN=DNM2
51	91	P50570-2|DYN2_HUMAN	201.31	21	21	748320	16	1	17	Oxidation (M)	97652	Isoform 2 of Dynamin-2 OS=Homo sapiens GN=DNM2
51	92	P50570-3|DYN2_HUMAN	201.31	21	21	748320	16	1	17	Oxidation (M)	97554	Isoform 3 of Dynamin-2 OS=Homo sapiens GN=DNM2
54	198	tr|E9PP15|E9PP15_HUMAN	194.52	17	17	5044400	9	1	17	Oxidation (M); Deamidation (NQ)	50913	Low-density lipoprotein receptor-related protein 8 OS=Homo sapiens GN=LRP8 PE=4 SV=1
54	201	Q14114-2|LRP8_HUMAN	194.52	11	11	5044400	9	1	17	Oxidation (M); Deamidation (NQ)	77845	Isoform 2 of Low-density lipoprotein receptor-related protein 8 OS=Homo sapiens GN=LRP8
54	203	Q14114-3|LRP8_HUMAN	194.52	9	9	5044400	9	1	17	Oxidation (M); Deamidation (NQ)	99092	Isoform 3 of Low-density lipoprotein receptor-related protein 8 OS=Homo sapiens GN=LRP8
53	180	Q14114-4|LRP8_HUMAN	193.31	11	11	496400	10	2	17	Oxidation (M); Deamidation (NQ)	87959	Isoform 4 of Low-density lipoprotein receptor-related protein 8 OS=Homo sapiens GN=LRP8
53	181	Q14114|LRP8_HUMAN	193.31	9	9	496400	10	2	17	Oxidation (M); Deamidation (NQ)	105634	Low-density lipoprotein receptor-related protein 8 OS=Homo sapiens GN=LRP8 PE=1 SV=4
58	76	P48449-3|ERG7_HUMAN	204.58	21	21	25128000	15	15	16	Carbamidomethylation; Oxidation (M); Acetylation (Protein N-term)	82199	Isoform 3 of Lanosterol synthase OS=Homo sapiens GN=LSS
58	77	P48449|ERG7_HUMAN	204.58	21	21	25128000	15	15	16	Carbamidomethylation; Oxidation (M); Acetylation (Protein N-term)	83309	Lanosterol synthase OS=Homo sapiens GN=LSS PE=1 SV=1
59	97	Q14697-2|GANAB_HUMAN	201.53	18	18	248600	16	1	16	Oxidation (M)	109438	Isoform 2 of Neutral alpha-glucosidase AB OS=Homo sapiens GN=GANAB
60	98	Q14697|GANAB_HUMAN	201.35	19	19	188750	16	1	16	Oxidation (M)	106874	Neutral alpha-glucosidase AB OS=Homo sapiens GN=GANAB PE=1 SV=3
56	105	P11216|PYGB_HUMAN	193.41	19	19	6622300	15	12	16	Oxidation (M); Deamidation (NQ); Acetylation (Protein N-term)	96696	Glycogen phosphorylase brain form OS=Homo sapiens GN=PYGB PE=1 SV=5
57	154	Q8N1G2|CMTR1_HUMAN	171.21	16	16	8163200	15	15	16	Carbamidomethylation; Oxidation (M)	95321	Cap-specific mRNA (nucleoside-2'-O-)-methyltransferase 1 OS=Homo sapiens GN=CMTR1 PE=1 SV=1
63	64	tr|E9PLK3|E9PLK3_HUMAN	211.41	17	17	10699000	15	15	15	Oxidation (M)	102988	Puromycin-sensitive aminopeptidase OS=Homo sapiens GN=NPEPPS PE=1 SV=1
63	65	P55786|PSA_HUMAN	211.41	16	16	10699000	15	15	15	Oxidation (M)	103276	Puromycin-sensitive aminopeptidase OS=Homo sapiens GN=NPEPPS PE=1 SV=2
62	96	tr|A0A075B738|A0A075B738_HUMAN	196.64	17	17	21838000	11	11	15	Carbamidomethylation; Oxidation (M)	82522	Platelet endothelial cell adhesion molecule OS=Homo sapiens GN=PECAM1 PE=4 SV=1
65	137	P52569|CTR2_HUMAN	191.44	17	17	24057000	12	12	15	Carbamidomethylation; Oxidation (M); Deamidation (NQ)	71673	Low affinity cationic amino acid transporter 2 OS=Homo sapiens GN=SLC7A2 PE=1 SV=2
65	140	P52569-3|CTR2_HUMAN	191.44	16	16	24057000	12	12	15	Carbamidomethylation; Oxidation (M); Deamidation (NQ)	75986	Isoform 3 of Low affinity cationic amino acid transporter 2 OS=Homo sapiens GN=SLC7A2
68	170	P68104|EF1A1_HUMAN	200.77	24	24	92627000	10	10	14	Oxidation (M)	50141	Elongation factor 1-alpha 1 OS=Homo sapiens GN=EEF1A1 PE=1 SV=1
68	171	Q5VTE0|EF1A3_HUMAN	200.77	24	24	92627000	10	10	14	Oxidation (M)	50185	Putative elongation factor 1-alpha-like 3 OS=Homo sapiens GN=EEF1A1P5 PE=5 SV=1
67	271	tr|H0Y2P0|H0Y2P0_HUMAN	182.75	32	32	29881000	8	8	14	Carbamidomethylation; Oxidation (M); Deamidation (NQ)	30952	CD44 antigen (Fragment) OS=Homo sapiens GN=CD44 PE=1 SV=1
67	272	P16070-18|CD44_HUMAN	182.75	27	27	29881000	8	8	14	Carbamidomethylation; Oxidation (M); Deamidation (NQ)	37278	Isoform 18 of CD44 antigen OS=Homo sapiens GN=CD44
67	273	P16070-12|CD44_HUMAN	182.75	26	26	29881000	8	8	14	Carbamidomethylation; Oxidation (M); Deamidation (NQ)	39416	Isoform 12 of CD44 antigen OS=Homo sapiens GN=CD44
67	275	P16070-14|CD44_HUMAN	182.75	23	23	29881000	8	8	14	Carbamidomethylation; Oxidation (M); Deamidation (NQ)	43169	Isoform 14 of CD44 antigen OS=Homo sapiens GN=CD44
67	276	P16070-13|CD44_HUMAN	182.75	22	22	29881000	8	8	14	Carbamidomethylation; Oxidation (M); Deamidation (NQ)	46261	Isoform 13 of CD44 antigen OS=Homo sapiens GN=CD44
67	277	P16070-11|CD44_HUMAN	182.75	22	22	29881000	8	8	14	Carbamidomethylation; Oxidation (M); Deamidation (NQ)	46565	Isoform 11 of CD44 antigen OS=Homo sapiens GN=CD44
67	278	P16070-10|CD44_HUMAN	182.75	19	19	29881000	8	8	14	Carbamidomethylation; Oxidation (M); Deamidation (NQ)	53411	Isoform 10 of CD44 antigen OS=Homo sapiens GN=CD44
67	279	P16070-16|CD44_HUMAN	182.75	14	14	29881000	8	8	14	Carbamidomethylation; Oxidation (M); Deamidation (NQ)	73150	Isoform 16 of CD44 antigen OS=Homo sapiens GN=CD44
67	280	P16070-8|CD44_HUMAN	182.75	14	14	29881000	8	8	14	Carbamidomethylation; Oxidation (M); Deamidation (NQ)	74388	Isoform 8 of CD44 antigen OS=Homo sapiens GN=CD44
67	281	P16070-17|CD44_HUMAN	182.75	13	13	29881000	8	8	14	Carbamidomethylation; Oxidation (M); Deamidation (NQ)	75957	Isoform 17 of CD44 antigen OS=Homo sapiens GN=CD44
67	282	P16070-4|CD44_HUMAN	182.75	13	13	29881000	8	8	14	Carbamidomethylation; Oxidation (M); Deamidation (NQ)	76612	Isoform 4 of CD44 antigen OS=Homo sapiens GN=CD44
67	283	P16070-6|CD44_HUMAN	182.75	13	13	29881000	8	8	14	Carbamidomethylation; Oxidation (M); Deamidation (NQ)	76705	Isoform 6 of CD44 antigen OS=Homo sapiens GN=CD44
67	284	P16070-3|CD44_HUMAN	182.75	13	13	29881000	8	8	14	Carbamidomethylation; Oxidation (M); Deamidation (NQ)	77983	Isoform 3 of CD44 antigen OS=Homo sapiens GN=CD44
67	285	P16070-7|CD44_HUMAN	182.75	13	13	29881000	8	8	14	Carbamidomethylation; Oxidation (M); Deamidation (NQ)	78446	Isoform 7 of CD44 antigen OS=Homo sapiens GN=CD44
67	286	P16070-5|CD44_HUMAN	182.75	13	13	29881000	8	8	14	Carbamidomethylation; Oxidation (M); Deamidation (NQ)	80790	Isoform 5 of CD44 antigen OS=Homo sapiens GN=CD44
67	287	P16070|CD44_HUMAN	182.75	13	13	29881000	8	8	14	Carbamidomethylation; Oxidation (M); Deamidation (NQ)	81538	CD44 antigen OS=Homo sapiens GN=CD44 PE=1 SV=3
66	155	Q00839-2|HNRPU_HUMAN	179.35	15	15	22897000	13	13	14	Carbamidomethylation; Oxidation (M); Deamidation (NQ); Acetylation (Protein N-term)	88980	Isoform Short of Heterogeneous nuclear ribonucleoprotein U OS=Homo sapiens GN=HNRNPU
66	157	Q00839|HNRPU_HUMAN	179.35	14	14	22897000	13	13	14	Carbamidomethylation; Oxidation (M); Deamidation (NQ); Acetylation (Protein N-term)	90585	Heterogeneous nuclear ribonucleoprotein U OS=Homo sapiens GN=HNRNPU PE=1 SV=6
70	108	P29317|EPHA2_HUMAN	192.04	15	15	14222000	13	11	13	Carbamidomethylation	108266	Ephrin type-A receptor 2 OS=Homo sapiens GN=EPHA2 PE=1 SV=2
71	74	P11021|GRP78_HUMAN	190.54	23	23	6567400	13	10	13	Oxidation (M)	72333	78 kDa glucose-regulated protein OS=Homo sapiens GN=HSPA5 PE=1 SV=2
73	165	P02671-2|FIBA_HUMAN	231.09	20	20	10526000	11	11	12	Oxidation (M)	69757	Isoform 2 of Fibrinogen alpha chain OS=Homo sapiens GN=FGA
73	166	P02671|FIBA_HUMAN	231.09	15	15	10526000	11	11	12	Oxidation (M)	94973	Fibrinogen alpha chain OS=Homo sapiens GN=FGA PE=1 SV=2
72	381	P05787|K2C8_HUMAN	145.45	10	10	128310	9	3	12	Oxidation (M)	53704	Keratin type II cytoskeletal 8 OS=Homo sapiens GN=KRT8 PE=1 SV=7
72	382	P05787-2|K2C8_HUMAN	145.45	10	10	128310	9	3	12	Oxidation (M)	56608	Isoform 2 of Keratin type II cytoskeletal 8 OS=Homo sapiens GN=KRT8
77	200	Q13740-2|CD166_HUMAN	183.52	15	15	12057000	10	10	11	Carbamidomethylation; Oxidation (M)	63665	Isoform 2 of CD166 antigen OS=Homo sapiens GN=ALCAM
75	145	O43707|ACTN4_HUMAN	178.94	14	14	2419100	10	6	11	Carbamidomethylation; Oxidation (M)	104854	Alpha-actinin-4 OS=Homo sapiens GN=ACTN4 PE=1 SV=2
80	211	P08195-2|4F2_HUMAN	173.89	17	17	16824000	9	9	11		57945	Isoform 2 of 4F2 cell-surface antigen heavy chain OS=Homo sapiens GN=SLC3A2
80	212	P08195-3|4F2_HUMAN	173.89	15	15	16824000	9	9	11		61816	Isoform 3 of 4F2 cell-surface antigen heavy chain OS=Homo sapiens GN=SLC3A2
80	213	tr|F5GZS6|F5GZS6_HUMAN	173.89	15	15	16824000	9	9	11		64873	4F2 cell-surface antigen heavy chain OS=Homo sapiens GN=SLC3A2 PE=1 SV=1
80	214	P08195|4F2_HUMAN	173.89	14	14	16824000	9	9	11		67994	4F2 cell-surface antigen heavy chain OS=Homo sapiens GN=SLC3A2 PE=1 SV=3
80	215	tr|J3KPF3|J3KPF3_HUMAN	173.89	14	14	16824000	9	9	11		68101	4F2 cell-surface antigen heavy chain OS=Homo sapiens GN=SLC3A2 PE=1 SV=1
80	216	P08195-4|4F2_HUMAN	173.89	13	13	16824000	9	9	11		71123	Isoform 4 of 4F2 cell-surface antigen heavy chain OS=Homo sapiens GN=SLC3A2
79	179	P02647|APOA1_HUMAN	173.07	33	33	10268000	9	9	11	Oxidation (M)	30778	Apolipoprotein A-I OS=Homo sapiens GN=APOA1 PE=1 SV=1
74	126	P12814-2|ACTN1_HUMAN	173.05	14	14	2774700	10	6	11	Carbamidomethylation; Oxidation (M)	102709	Isoform 2 of Alpha-actinin-1 OS=Homo sapiens GN=ACTN1
74	127	P12814|ACTN1_HUMAN	173.05	14	14	2774700	10	6	11	Carbamidomethylation; Oxidation (M)	103058	Alpha-actinin-1 OS=Homo sapiens GN=ACTN1 PE=1 SV=2
74	128	P12814-3|ACTN1_HUMAN	173.05	14	14	2774700	10	6	11	Carbamidomethylation; Oxidation (M)	105568	Isoform 3 of Alpha-actinin-1 OS=Homo sapiens GN=ACTN1
74	129	P12814-4|ACTN1_HUMAN	173.05	13	13	2774700	10	6	11	Carbamidomethylation; Oxidation (M)	107141	Isoform 4 of Alpha-actinin-1 OS=Homo sapiens GN=ACTN1
74	130	tr|H9KV75|H9KV75_HUMAN	173.05	15	15	2774700	10	6	11	Carbamidomethylation; Oxidation (M)	94826	Alpha-actinin-1 OS=Homo sapiens GN=ACTN1 PE=1 SV=1
76	148	tr|Q5HY54|Q5HY54_HUMAN	165.65	5	5	2449700	11	9	11		276548	Filamin-A OS=Homo sapiens GN=FLNA PE=1 SV=1
76	149	P21333-2|FLNA_HUMAN	165.65	5	5	2449700	11	9	11		280016	Isoform 2 of Filamin-A OS=Homo sapiens GN=FLNA
76	150	P21333|FLNA_HUMAN	165.65	5	5	2449700	11	9	11		280737	Filamin-A OS=Homo sapiens GN=FLNA PE=1 SV=4
82	366	P11279|LAMP1_HUMAN	164.83	12	12	376450000	7	7	11	Deamidation (NQ)	44882	Lysosome-associated membrane glycoprotein 1 OS=Homo sapiens GN=LAMP1 PE=1 SV=3
86	270	P28074|PSB5_HUMAN	213.2	31	31	16375000	9	9	10	Oxidation (M)	28480	Proteasome subunit beta type-5 OS=Homo sapiens GN=PSMB5 PE=1 SV=3
83	188	O95757|HS74L_HUMAN	175.77	10	10	5560500	8	6	10	Oxidation (M)	94512	Heat shock 70 kDa protein 4L OS=Homo sapiens GN=HSPA4L PE=1 SV=3
84	151	tr|Q96L35|Q96L35_HUMAN	174.79	11	11	2970800	10	8	10	Carbamidomethylation	102558	EPH receptor B4 isoform CRA_b OS=Homo sapiens GN=EPHB4 PE=1 SV=1
84	152	P54760|EPHB4_HUMAN	174.79	11	11	2970800	10	8	10	Carbamidomethylation	108270	Ephrin type-B receptor 4 OS=Homo sapiens GN=EPHB4 PE=1 SV=2
85	176	Q13724|MOGS_HUMAN	155.71	11	11	13324000	10	10	10		91918	Mannosyl-oligosaccharide glucosidase OS=Homo sapiens GN=MOGS PE=1 SV=5
90	161	Q96EN8|MOCOS_HUMAN	171.93	11	11	8112500	9	9	9	Carbamidomethylation; Oxidation (M)	98120	Molybdenum cofactor sulfurase OS=Homo sapiens GN=MOCOS PE=1 SV=2
89	186	Q9Y230|RUVB2_HUMAN	167.29	19	19	5200300	8	8	9	Carbamidomethylation; Oxidation (M)	51157	RuvB-like 2 OS=Homo sapiens GN=RUVBL2 PE=1 SV=3
93	230	P02675|FIBB_HUMAN	159.01	22	22	5968500	8	8	9	Carbamidomethylation; Oxidation (M)	55928	Fibrinogen beta chain OS=Homo sapiens GN=FGB PE=1 SV=2
87	178	Q9BSJ8|ESYT1_HUMAN	155.03	7	7	15516000	8	8	9	Carbamidomethylation	122856	Extended synaptotagmin-1 OS=Homo sapiens GN=ESYT1 PE=1 SV=1
88	182	P01023|A2MG_HUMAN	134.1	7	7	4380100	8	8	9	Carbamidomethylation; Oxidation (M)	163290	Alpha-2-macroglobulin OS=Homo sapiens GN=A2M PE=1 SV=3
92	643	tr|K7EMD9|K7EMD9_HUMAN	133.05	20	20		5	0	9	Deamidation (NQ)	19214	Keratin type I cytoskeletal 13 (Fragment) OS=Homo sapiens GN=KRT13 PE=1 SV=1
92	644	P13646-2|K1C13_HUMAN	133.05	9	9		5	0	9	Deamidation (NQ)	38581	Isoform 2 of Keratin type I cytoskeletal 13 OS=Homo sapiens GN=KRT13
92	645	tr|K7ERE3|K7ERE3_HUMAN	133.05	8	8		5	0	9	Deamidation (NQ)	45261	Keratin type I cytoskeletal 13 OS=Homo sapiens GN=KRT13 PE=1 SV=1
92	646	P13646-3|K1C13_HUMAN	133.05	8	8		5	0	9	Deamidation (NQ)	45867	Isoform 3 of Keratin type I cytoskeletal 13 OS=Homo sapiens GN=KRT13
92	648	P13646|K1C13_HUMAN	133.05	7	7		5	0	9	Deamidation (NQ)	49588	Keratin type I cytoskeletal 13 OS=Homo sapiens GN=KRT13 PE=1 SV=4
91	504	P19012|K1C15_HUMAN	130.07	9	9		6	0	9		49212	Keratin type I cytoskeletal 15 OS=Homo sapiens GN=KRT15 PE=1 SV=3
103	185	P17813|EGLN_HUMAN	181.13	20	20	8864100	8	8	8	Carbamidomethylation; Oxidation (M)	70578	Endoglin OS=Homo sapiens GN=ENG PE=1 SV=2
95	164	P51812|KS6A3_HUMAN	170.39	11	11	1661300	8	4	8	Oxidation (M)	83736	Ribosomal protein S6 kinase alpha-3 OS=Homo sapiens GN=RPS6KA3 PE=1 SV=1
109	554	Q14118|DAG1_HUMAN	167.72	5	5	21725000	6	6	8		97441	Dystroglycan OS=Homo sapiens GN=DAG1 PE=1 SV=2
107	290	P22059|OSBP1_HUMAN	163.17	10	10	3492600	7	7	8	Carbamidomethylation; Deamidation (NQ)	89421	Oxysterol-binding protein 1 OS=Homo sapiens GN=OSBP PE=1 SV=1
105	225	O14818|PSA7_HUMAN	161.49	35	35	9155500	8	8	8	Oxidation (M)	27887	Proteasome subunit alpha type-7 OS=Homo sapiens GN=PSMA7 PE=1 SV=1
104	231	P02679-2|FIBG_HUMAN	161.01	24	24	6536300	7	7	8	Carbamidomethylation; Oxidation (M)	49497	Isoform Gamma-A of Fibrinogen gamma chain OS=Homo sapiens GN=FGG
104	232	tr|C9JEU5|C9JEU5_HUMAN	161.01	24	24	6536300	7	7	8	Carbamidomethylation; Oxidation (M)	50323	Fibrinogen gamma chain OS=Homo sapiens GN=FGG PE=1 SV=1
104	233	P02679|FIBG_HUMAN	161.01	23	23	6536300	7	7	8	Carbamidomethylation; Oxidation (M)	51512	Fibrinogen gamma chain OS=Homo sapiens GN=FGG PE=1 SV=3
104	234	tr|C9JC84|C9JC84_HUMAN	161.01	23	23	6536300	7	7	8	Carbamidomethylation; Oxidation (M)	52338	Fibrinogen gamma chain OS=Homo sapiens GN=FGG PE=1 SV=1
106	288	P25786|PSA1_HUMAN	153.22	27	27	12326000	7	7	8	Oxidation (M)	29556	Proteasome subunit alpha type-1 OS=Homo sapiens GN=PSMA1 PE=1 SV=1
106	289	P25786-2|PSA1_HUMAN	153.22	27	27	12326000	7	7	8	Oxidation (M)	30239	Isoform Long of Proteasome subunit alpha type-1 OS=Homo sapiens GN=PSMA1
108	401	Q9H3R2|MUC13_HUMAN	151.55	13	13	23382000	5	5	8	Oxidation (M)	54604	Mucin-13 OS=Homo sapiens GN=MUC13 PE=1 SV=3
101	402	P25787|PSA2_HUMAN	151.47	21	21	6060300	5	5	8	Deamidation (NQ)	25899	Proteasome subunit alpha type-2 OS=Homo sapiens GN=PSMA2 PE=1 SV=2
98	340	P11717|MPRI_HUMAN	150.35	2	2	2621000	7	7	8	Carbamidomethylation	274373	Cation-independent mannose-6-phosphate receptor OS=Homo sapiens GN=IGF2R PE=1 SV=3
96	235	Q9H2G2-2|SLK_HUMAN	148.7	7	7	4067600	8	8	8	Oxidation (M)	138995	Isoform 2 of STE20-like serine/threonine-protein kinase OS=Homo sapiens GN=SLK
96	236	Q9H2G2|SLK_HUMAN	148.7	7	7	4067600	8	8	8	Oxidation (M)	142695	STE20-like serine/threonine-protein kinase OS=Homo sapiens GN=SLK PE=1 SV=1
99	208	O00429-3|DNM1L_HUMAN	142.84	10	10	3864000	8	8	8	Carbamidomethylation	79442	Isoform 2 of Dynamin-1-like protein OS=Homo sapiens GN=DNM1L
99	209	O00429|DNM1L_HUMAN	142.84	10	10	3864000	8	8	8	Carbamidomethylation	81877	Dynamin-1-like protein OS=Homo sapiens GN=DNM1L PE=1 SV=2
99	210	O00429-6|DNM1L_HUMAN	142.84	10	10	3864000	8	8	8	Carbamidomethylation	83399	Isoform 6 of Dynamin-1-like protein OS=Homo sapiens GN=DNM1L
99	218	O00429-4|DNM1L_HUMAN	142.84	10	10	3864000	8	8	8	Carbamidomethylation	78100	Isoform 3 of Dynamin-1-like protein OS=Homo sapiens GN=DNM1L
99	220	O00429-5|DNM1L_HUMAN	142.84	10	10	3864000	8	8	8	Carbamidomethylation	79109	Isoform 5 of Dynamin-1-like protein OS=Homo sapiens GN=DNM1L
99	221	tr|G8JLD5|G8JLD5_HUMAN	142.84	10	10	3864000	8	8	8	Carbamidomethylation	79622	Dynamin-1-like protein OS=Homo sapiens GN=DNM1L PE=1 SV=1
99	222	O00429-2|DNM1L_HUMAN	142.84	10	10	3864000	8	8	8	Carbamidomethylation	80536	Isoform 4 of Dynamin-1-like protein OS=Homo sapiens GN=DNM1L
99	224	O00429-8|DNM1L_HUMAN	142.84	10	10	3864000	8	8	8	Carbamidomethylation	82057	Isoform 8 of Dynamin-1-like protein OS=Homo sapiens GN=DNM1L
100	219	P22102|PUR2_HUMAN	140.33	7	7	4944900	8	8	8	Carbamidomethylation; Oxidation (M)	107767	Trifunctional purine biosynthetic protein adenosine-3 OS=Homo sapiens GN=GART PE=1 SV=1
97	268	Q02809|PLOD1_HUMAN	138.88	10	10	6296300	8	8	8	Carbamidomethylation; Oxidation (M)	83550	Procollagen-lysine 2-oxoglutarate 5-dioxygenase 1 OS=Homo sapiens GN=PLOD1 PE=1 SV=2
97	274	Q02809-2|PLOD1_HUMAN	138.88	9	9	6296300	8	8	8	Carbamidomethylation; Oxidation (M)	88273	Isoform 2 of Procollagen-lysine 2-oxoglutarate 5-dioxygenase 1 OS=Homo sapiens GN=PLOD1
94	194	tr|E9PRI4|E9PRI4_HUMAN	131.39	11	11	1586400	8	4	8		81147	Ribosomal protein S6 kinase OS=Homo sapiens GN=RPS6KA1 PE=1 SV=1
94	195	tr|E9PGT3|E9PGT3_HUMAN	131.39	11	11	1586400	8	4	8		81472	Ribosomal protein S6 kinase OS=Homo sapiens GN=RPS6KA1 PE=1 SV=1
94	197	Q15418|KS6A1_HUMAN	131.39	11	11	1586400	8	4	8		82723	Ribosomal protein S6 kinase alpha-1 OS=Homo sapiens GN=RPS6KA1 PE=1 SV=2
94	199	Q15418-2|KS6A1_HUMAN	131.39	11	11	1586400	8	4	8		83932	Isoform 2 of Ribosomal protein S6 kinase alpha-1 OS=Homo sapiens GN=RPS6KA1
110	444	P62805|H4_HUMAN	127.96	46	46	10316000	5	5	8	Oxidation (M)	11367	Histone H4 OS=Homo sapiens GN=HIST1H4A PE=1 SV=2
102	472	Q04695|K1C17_HUMAN	117.32	9	9	253120	5	1	8	Carbamidomethylation	48106	Keratin type I cytoskeletal 17 OS=Homo sapiens GN=KRT17 PE=1 SV=2
102	555	tr|K7EPJ9|K7EPJ9_HUMAN	117.32	17	17	253120	5	1	8	Carbamidomethylation	24866	Keratin type I cytoskeletal 17 (Fragment) OS=Homo sapiens GN=KRT17 PE=1 SV=1
111	573	tr|C9JM50|C9JM50_HUMAN	112.78	17	17	310570	5	1	8		20843	Keratin type I cytoskeletal 19 (Fragment) OS=Homo sapiens GN=KRT19 PE=1 SV=1
111	576	P08727|K1C19_HUMAN	112.78	8	8	310570	5	1	8		44106	Keratin type I cytoskeletal 19 OS=Homo sapiens GN=KRT19 PE=1 SV=4
119	262	O43493-2|TGON2_HUMAN	180.05	19	19	3214800	7	7	7		45880	Isoform TGN46 of Trans-Golgi network integral membrane protein 2 OS=Homo sapiens GN=TGOLN2
119	263	O43493-5|TGON2_HUMAN	180.05	19	19	3214800	7	7	7		47058	Isoform 5 of Trans-Golgi network integral membrane protein 2 OS=Homo sapiens GN=TGOLN2
119	264	O43493-3|TGON2_HUMAN	180.05	19	19	3214800	7	7	7		47774	Isoform TGN48 of Trans-Golgi network integral membrane protein 2 OS=Homo sapiens GN=TGOLN2
119	265	tr|J3KQ45|J3KQ45_HUMAN	180.05	19	19	3214800	7	7	7		47880	Trans-Golgi network integral membrane protein 2 OS=Homo sapiens GN=TGOLN2 PE=1 SV=1
119	266	O43493|TGON2_HUMAN	180.05	18	18	3214800	7	7	7		51113	Trans-Golgi network integral membrane protein 2 OS=Homo sapiens GN=TGOLN2 PE=1 SV=2
118	245	P45974-2|UBP5_HUMAN	159.35	10	10	6343200	7	7	7		93308	Isoform Short of Ubiquitin carboxyl-terminal hydrolase 5 OS=Homo sapiens GN=USP5
118	246	P45974|UBP5_HUMAN	159.35	10	10	6343200	7	7	7		95786	Ubiquitin carboxyl-terminal hydrolase 5 OS=Homo sapiens GN=USP5 PE=1 SV=2
114	257	tr|H0Y8E6|H0Y8E6_HUMAN	150.46	9	9	4953400	6	6	7	Oxidation (M)	94118	DNA replication licensing factor MCM2 (Fragment) OS=Homo sapiens GN=MCM2 PE=1 SV=1
114	258	P49736|MCM2_HUMAN	150.46	9	9	4953400	6	6	7	Oxidation (M)	101896	DNA replication licensing factor MCM2 OS=Homo sapiens GN=MCM2 PE=1 SV=4
116	347	Q01433-3|AMPD2_HUMAN	149.57	9	9	5755800	7	7	7		88198	Isoform Ex1A-3 of AMP deaminase 2 OS=Homo sapiens GN=AMPD2
116	348	Q01433-5|AMPD2_HUMAN	149.57	9	9	5755800	7	7	7		88289	Isoform 5 of AMP deaminase 2 OS=Homo sapiens GN=AMPD2
116	351	Q01433-2|AMPD2_HUMAN	149.57	9	9	5755800	7	7	7		92071	Isoform Ex1A-2-3 of AMP deaminase 2 OS=Homo sapiens GN=AMPD2
116	354	Q01433-4|AMPD2_HUMAN	149.57	8	8	5755800	7	7	7		92918	Isoform Ex1B-3 of AMP deaminase 2 OS=Homo sapiens GN=AMPD2
116	369	tr|H0Y360|H0Y360_HUMAN	149.57	8	8	5755800	7	7	7		98521	AMP deaminase 2 (Fragment) OS=Homo sapiens GN=AMPD2 PE=1 SV=1
116	373	Q01433|AMPD2_HUMAN	149.57	8	8	5755800	7	7	7		100688	AMP deaminase 2 OS=Homo sapiens GN=AMPD2 PE=1 SV=2
112	260	Q9C0C4|SEM4C_HUMAN	147.68	8	8	4668400	7	7	7	Carbamidomethylation; Oxidation (M)	92623	Semaphorin-4C OS=Homo sapiens GN=SEMA4C PE=1 SV=2
124	378	A2RU67|K1467_HUMAN	146.84	11	11	3918000	6	6	7		67039	Uncharacterized protein KIAA1467 OS=Homo sapiens GN=KIAA1467 PE=1 SV=1
122	316	Q99523|SORT_HUMAN	143.19	8	8	9527100	6	6	7	Carbamidomethylation; Oxidation (M); Deamidation (NQ)	92068	Sortilin OS=Homo sapiens GN=SORT1 PE=1 SV=3
122	362	Q99523-2|SORT_HUMAN	143.19	10	10	9527100	6	6	7	Carbamidomethylation; Oxidation (M); Deamidation (NQ)	77375	Isoform 2 of Sortilin OS=Homo sapiens GN=SORT1
113	294	P25789|PSA4_HUMAN	139.18	26	26	17465000	7	7	7	Carbamidomethylation; Oxidation (M)	29484	Proteasome subunit alpha type-4 OS=Homo sapiens GN=PSMA4 PE=1 SV=1
123	329	P08648|ITA5_HUMAN	137.55	7	7	3254200	6	6	7	Carbamidomethylation; Oxidation (M)	114536	Integrin alpha-5 OS=Homo sapiens GN=ITGA5 PE=1 SV=2
120	298	Q9Y265|RUVB1_HUMAN	131.94	15	15	7691600	6	6	7		50228	RuvB-like 1 OS=Homo sapiens GN=RUVBL1 PE=1 SV=1
117	355	P06396-2|GELS_HUMAN	123.69	6	6	4824500	4	4	7	Deamidation (NQ)	80641	Isoform 2 of Gelsolin OS=Homo sapiens GN=GSN
117	357	P06396-4|GELS_HUMAN	123.69	6	6	4824500	4	4	7	Deamidation (NQ)	81485	Isoform 4 of Gelsolin OS=Homo sapiens GN=GSN
117	358	P06396-3|GELS_HUMAN	123.69	6	6	4824500	4	4	7	Deamidation (NQ)	81941	Isoform 3 of Gelsolin OS=Homo sapiens GN=GSN
117	361	P06396|GELS_HUMAN	123.69	6	6	4824500	4	4	7	Deamidation (NQ)	85697	Gelsolin OS=Homo sapiens GN=GSN PE=1 SV=1
115	295	Q13618-2|CUL3_HUMAN	115.34	11	11	1986100	7	7	7		86234	Isoform 2 of Cullin-3 OS=Homo sapiens GN=CUL3
115	296	Q13618|CUL3_HUMAN	115.34	11	11	1986100	7	7	7		88930	Cullin-3 OS=Homo sapiens GN=CUL3 PE=1 SV=2
121	487	Q5XKE5|K2C79_HUMAN	113.59	7	7		6	0	7	Oxidation (M)	57836	Keratin type II cytoskeletal 79 OS=Homo sapiens GN=KRT79 PE=1 SV=2
131	365	tr|E7EUT5|E7EUT5_HUMAN	165.18	28	28	6994800	6	6	6	Carbamidomethylation; Oxidation (M)	27871	Glyceraldehyde-3-phosphate dehydrogenase OS=Homo sapiens GN=GAPDH PE=1 SV=1
131	367	P04406-2|G3P_HUMAN	165.18	25	25	6994800	6	6	6	Carbamidomethylation; Oxidation (M)	31548	Isoform 2 of Glyceraldehyde-3-phosphate dehydrogenase OS=Homo sapiens GN=GAPDH
131	368	P04406|G3P_HUMAN	165.18	22	22	6994800	6	6	6	Carbamidomethylation; Oxidation (M)	36053	Glyceraldehyde-3-phosphate dehydrogenase OS=Homo sapiens GN=GAPDH PE=1 SV=3
125	311	P51532-5|SMCA4_HUMAN	149.69	4	4	27557000	6	6	6		181260	Isoform 5 of Transcription activator BRG1 OS=Homo sapiens GN=SMARCA4
125	312	P51532-2|SMCA4_HUMAN	149.69	4	4	27557000	6	6	6		181347	Isoform 2 of Transcription activator BRG1 OS=Homo sapiens GN=SMARCA4
125	313	P51532-3|SMCA4_HUMAN	149.69	4	4	27557000	6	6	6		181602	Isoform 3 of Transcription activator BRG1 OS=Homo sapiens GN=SMARCA4
125	314	P51532-4|SMCA4_HUMAN	149.69	4	4	27557000	6	6	6		181689	Isoform 4 of Transcription activator BRG1 OS=Homo sapiens GN=SMARCA4
125	315	P51532|SMCA4_HUMAN	149.69	4	4	27557000	6	6	6		184644	Transcription activator BRG1 OS=Homo sapiens GN=SMARCA4 PE=1 SV=2
126	269	P01024|CO3_HUMAN	139.27	4	4	1435500	6	6	6	Oxidation (M)	187147	Complement C3 OS=Homo sapiens GN=C3 PE=1 SV=2
128	421	Q92542-2|NICA_HUMAN	133.08	7	7	5150900	5	5	6		76744	Isoform 2 of Nicastrin OS=Homo sapiens GN=NCSTN
128	422	Q92542|NICA_HUMAN	133.08	7	7	5150900	5	5	6		78411	Nicastrin OS=Homo sapiens GN=NCSTN PE=1 SV=2
130	324	P41250|SYG_HUMAN	132.27	8	8	2186300	6	6	6		83166	Glycine--tRNA ligase OS=Homo sapiens GN=GARS PE=1 SV=3
129	681	P01834|IGKC_HUMAN	131.1	52	52	9475500	3	3	6	Carbamidomethylation	11609	Ig kappa chain C region OS=Homo sapiens GN=IGKC PE=1 SV=1
129	682	tr|A0A075B6H6|A0A075B6H6_HUMAN	131.1	51	51	9475500	3	3	6	Carbamidomethylation	11728	Ig kappa chain C region (Fragment) OS=Homo sapiens GN=IGKC PE=4 SV=1
127	331	P25788-2|PSA3_HUMAN	128.29	28	28	7529700	6	6	6	Carbamidomethylation; Oxidation (M); Acetylation (Protein N-term)	27647	Isoform 2 of Proteasome subunit alpha type-3 OS=Homo sapiens GN=PSMA3
127	332	P25788|PSA3_HUMAN	128.29	27	27	7529700	6	6	6	Carbamidomethylation; Oxidation (M); Acetylation (Protein N-term)	28433	Proteasome subunit alpha type-3 OS=Homo sapiens GN=PSMA3 PE=1 SV=2
137	345	Q96QE2|MYCT_HUMAN	151.1	10	10	2627500	5	5	5	Carbamidomethylation	70371	Proton myo-inositol cotransporter OS=Homo sapiens GN=SLC2A13 PE=1 SV=3
148	418	P01876|IGHA1_HUMAN	149.99	19	19	7191800	5	5	5	Carbamidomethylation; Oxidation (M)	37655	Ig alpha-1 chain C region OS=Homo sapiens GN=IGHA1 PE=1 SV=2
136	342	P01857|IGHG1_HUMAN	149.86	17	17	26151000	5	1	5	Carbamidomethylation	36106	Ig gamma-1 chain C region OS=Homo sapiens GN=IGHG1 PE=1 SV=1
134	343	tr|A0A075B6N8|A0A075B6N8_HUMAN	149.84	15	15		5	0	5	Carbamidomethylation	41335	Ig gamma-3 chain C region (Fragment) OS=Homo sapiens GN=IGHG3 PE=4 SV=1
134	344	P01860|IGHG3_HUMAN	149.84	15	15		5	0	5	Carbamidomethylation	41287	Ig gamma-3 chain C region OS=Homo sapiens GN=IGHG3 PE=1 SV=2
133	341	P01859|IGHG2_HUMAN	148.22	17	17	2654400	5	1	5	Carbamidomethylation	35901	Ig gamma-2 chain C region OS=Homo sapiens GN=IGHG2 PE=1 SV=2
147	403	P08107-2|HSP71_HUMAN	143.95	9	9	290230	5	1	5		63937	Isoform 2 of Heat shock 70 kDa protein 1A/1B OS=Homo sapiens GN=HSPA1A
147	404	P08107|HSP71_HUMAN	143.95	9	9	290230	5	1	5		70052	Heat shock 70 kDa protein 1A/1B OS=Homo sapiens GN=HSPA1A PE=1 SV=5
152	557	Q5ZPR3|CD276_HUMAN	140.44	9	9	20302000	4	4	5		57236	CD276 antigen OS=Homo sapiens GN=CD276 PE=1 SV=1
140	337	Q6PJG9|LRFN4_HUMAN	138.94	10	10	4923800	5	5	5	Carbamidomethylation; Deamidation (NQ)	66860	Leucine-rich repeat and fibronectin type-III domain-containing protein 4 OS=Homo sapiens GN=LRFN4 PE=1 SV=1
139	326	tr|C9J8Z4|C9J8Z4_HUMAN	127.42	21	21	1928800	5	5	5	Carbamidomethylation	32285	Immunoglobulin superfamily member 8 (Fragment) OS=Homo sapiens GN=IGSF8 PE=4 SV=1
139	327	Q969P0-3|IGSF8_HUMAN	127.42	12	12	1928800	5	5	5	Carbamidomethylation	55808	Isoform 3 of Immunoglobulin superfamily member 8 OS=Homo sapiens GN=IGSF8
139	328	Q969P0|IGSF8_HUMAN	127.42	10	10	1928800	5	5	5	Carbamidomethylation	65034	Immunoglobulin superfamily member 8 OS=Homo sapiens GN=IGSF8 PE=1 SV=1
143	465	tr|G3V295|G3V295_HUMAN	125.72	22	22	10259000	4	4	5	Carbamidomethylation	22842	Proteasome subunit alpha type OS=Homo sapiens GN=PSMA6 PE=1 SV=1
143	466	P60900|PSA6_HUMAN	125.72	18	18	10259000	4	4	5	Carbamidomethylation	27399	Proteasome subunit alpha type-6 OS=Homo sapiens GN=PSMA6 PE=1 SV=1
143	467	tr|G3V5Z7|G3V5Z7_HUMAN	125.72	18	18	10259000	4	4	5	Carbamidomethylation	28147	Proteasome subunit alpha type OS=Homo sapiens GN=PSMA6 PE=1 SV=1
142	405	Q9UKV8-2|AGO2_HUMAN	125.3	6	6	2106400	5	5	5		93620	Isoform 2 of Protein argonaute-2 OS=Homo sapiens GN=AGO2
142	406	Q9UKV8|AGO2_HUMAN	125.3	5	5	2106400	5	5	5		97208	Protein argonaute-2 OS=Homo sapiens GN=AGO2 PE=1 SV=3
151	479	P17655|CAN2_HUMAN	119.44	6	6	1805800	5	5	5	Carbamidomethylation	79995	Calpain-2 catalytic subunit OS=Homo sapiens GN=CAPN2 PE=1 SV=6
135	335	Q96PZ0|PUS7_HUMAN	118.52	9	9	1151100	5	5	5		75035	Pseudouridylate synthase 7 homolog OS=Homo sapiens GN=PUS7 PE=1 SV=2
144	476	Q9BQ52-4|RNZ2_HUMAN	116.94	6	6	761530	5	5	5		87564	Isoform 4 of Zinc phosphodiesterase ELAC protein 2 OS=Homo sapiens GN=ELAC2
144	477	tr|G5E9D5|G5E9D5_HUMAN	116.94	6	6	761530	5	5	5		90037	ElaC homolog 2 (E. coli) isoform CRA_a OS=Homo sapiens GN=ELAC2 PE=1 SV=1
144	478	Q9BQ52|RNZ2_HUMAN	116.94	6	6	761530	5	5	5		92219	Zinc phosphodiesterase ELAC protein 2 OS=Homo sapiens GN=ELAC2 PE=1 SV=2
141	384	Q14974|IMB1_HUMAN	114.29	7	7	4121200	5	5	5		97170	Importin subunit beta-1 OS=Homo sapiens GN=KPNB1 PE=1 SV=2
145	480	Q14764|MVP_HUMAN	113.89	5	5	1927100	5	5	5		99327	Major vault protein OS=Homo sapiens GN=MVP PE=1 SV=4
149	659	Q9NUN5-3|LMBD1_HUMAN	113.87	10	10	2633100	4	4	5	Carbamidomethylation	53435	Isoform 3 of Probable lysosomal cobalamin transporter OS=Homo sapiens GN=LMBRD1
149	660	Q9NUN5|LMBD1_HUMAN	113.87	9	9	2633100	4	4	5	Carbamidomethylation	61389	Probable lysosomal cobalamin transporter OS=Homo sapiens GN=LMBRD1 PE=1 SV=1
150	469	P41440|S19A1_HUMAN	111.65	8	8	3542200	5	5	5	Oxidation (M); Acetylation (Protein N-term)	64868	Folate transporter 1 OS=Homo sapiens GN=SLC19A1 PE=1 SV=3
138	433	Q8IWA5|CTL2_HUMAN	109.25	7	7	6173200	5	5	5	Carbamidomethylation; Deamidation (NQ); Acetylation (Protein N-term)	80124	Choline transporter-like protein 2 OS=Homo sapiens GN=SLC44A2 PE=1 SV=3
138	434	Q8IWA5-2|CTL2_HUMAN	109.25	6	6	6173200	5	5	5	Carbamidomethylation; Deamidation (NQ); Acetylation (Protein N-term)	80737	Isoform 2 of Choline transporter-like protein 2 OS=Homo sapiens GN=SLC44A2
132	410	P12270|TPR_HUMAN	101.01	2	2	1982400	5	5	5		267290	Nucleoprotein TPR OS=Homo sapiens GN=TPR PE=1 SV=3
146	496	O60568|PLOD3_HUMAN	100.32	6	6	2090700	4	4	5		84785	Procollagen-lysine 2-oxoglutarate 5-dioxygenase 3 OS=Homo sapiens GN=PLOD3 PE=1 SV=1
155	396	tr|H7C3P4|H7C3P4_HUMAN	150.11	8	8	3720000	4	4	4		56374	Glucosamine (N-acetyl)-6-sulfatase (Sanfilippo disease IIID) isoform CRA_b OS=Homo sapiens GN=GNS PE=1 SV=1
155	397	P15586-2|GNS_HUMAN	150.11	8	8	3720000	4	4	4		59989	Isoform 2 of N-acetylglucosamine-6-sulfatase OS=Homo sapiens GN=GNS
155	398	P15586|GNS_HUMAN	150.11	7	7	3720000	4	4	4		62082	N-acetylglucosamine-6-sulfatase OS=Homo sapiens GN=GNS PE=1 SV=3
155	399	tr|F6S8M0|F6S8M0_HUMAN	150.11	7	7	3720000	4	4	4		65710	N-acetylglucosamine-6-sulfatase OS=Homo sapiens GN=GNS PE=1 SV=1
176	558	O60664-4|PLIN3_HUMAN	131.25	12	12	1942700	4	4	4	Oxidation (M)	45804	Isoform 4 of Perilipin-3 OS=Homo sapiens GN=PLIN3
176	559	O60664-3|PLIN3_HUMAN	131.25	12	12	1942700	4	4	4	Oxidation (M)	46947	Isoform 3 of Perilipin-3 OS=Homo sapiens GN=PLIN3
176	560	O60664|PLIN3_HUMAN	131.25	12	12	1942700	4	4	4	Oxidation (M)	47075	Perilipin-3 OS=Homo sapiens GN=PLIN3 PE=1 SV=3
156	430	P01861|IGHG4_HUMAN	129.76	13	13	606750	4	1	4	Carbamidomethylation	35941	Ig gamma-4 chain C region OS=Homo sapiens GN=IGHG4 PE=1 SV=1
166	490	P11586|C1TC_HUMAN	123.21	5	5	2334400	4	4	4		101559	C-1-tetrahydrofolate synthase cytoplasmic OS=Homo sapiens GN=MTHFD1 PE=1 SV=3
166	491	tr|F5H2F4|F5H2F4_HUMAN	123.21	4	4	2334400	4	4	4		110613	C-1-tetrahydrofolate synthase cytoplasmic OS=Homo sapiens GN=MTHFD1 PE=1 SV=1
167	509	P20618|PSB1_HUMAN	123.1	19	19	8877400	4	4	4	Oxidation (M)	26489	Proteasome subunit beta type-1 OS=Homo sapiens GN=PSMB1 PE=1 SV=2
153	393	P30622-2|CLIP1_HUMAN	116.02	3	3	1687500	4	4	4		156781	Isoform 3 of CAP-Gly domain-containing linker protein 1 OS=Homo sapiens GN=CLIP1
153	394	P30622-1|CLIP1_HUMAN	116.02	3	3	1687500	4	4	4		160989	Isoform 2 of CAP-Gly domain-containing linker protein 1 OS=Homo sapiens GN=CLIP1
153	395	P30622|CLIP1_HUMAN	116.02	3	3	1687500	4	4	4		162246	CAP-Gly domain-containing linker protein 1 OS=Homo sapiens GN=CLIP1 PE=1 SV=2
160	420	P06733|ENOA_HUMAN	114.09	11	11	1021400	4	4	4	Oxidation (M)	47169	Alpha-enolase OS=Homo sapiens GN=ENO1 PE=1 SV=2
160	572	tr|K7EM90|K7EM90_HUMAN	114.09	25	25	1021400	4	4	4	Oxidation (M)	21020	Enolase (Fragment) OS=Homo sapiens GN=ENO1 PE=1 SV=1
168	510	P30825|CTR1_HUMAN	112.41	6	6	7549700	4	4	4	Carbamidomethylation; Oxidation (M)	67638	High affinity cationic amino acid transporter 1 OS=Homo sapiens GN=SLC7A1 PE=1 SV=1
172	588	P13473-2|LAMP2_HUMAN	111.21	8	8	14771000	4	4	4	Carbamidomethylation	44956	Isoform LAMP-2B of Lysosome-associated membrane glycoprotein 2 OS=Homo sapiens GN=LAMP2
171	531	P16435|NCPR_HUMAN	110.91	5	5	1387500	4	4	4		76690	NADPH--cytochrome P450 reductase OS=Homo sapiens GN=POR PE=1 SV=2
154	423	tr|Q5JR04|Q5JR04_HUMAN	110.11	5	5	823260	4	4	4		107210	Mov10 Moloney leukemia virus 10 homolog (Mouse) isoform CRA_a OS=Homo sapiens GN=MOV10 PE=1 SV=1
154	424	Q9HCE1|MOV10_HUMAN	110.11	5	5	823260	4	4	4		113671	Putative helicase MOV-10 OS=Homo sapiens GN=MOV10 PE=1 SV=2
170	520	Q08554-2|DSC1_HUMAN	109.35	6	6	3503900	4	4	4	Carbamidomethylation	93835	Isoform 1B of Desmocollin-1 OS=Homo sapiens GN=DSC1
170	521	Q08554|DSC1_HUMAN	109.35	5	5	3503900	4	4	4	Carbamidomethylation	99987	Desmocollin-1 OS=Homo sapiens GN=DSC1 PE=1 SV=2
178	707	P62258-2|1433E_HUMAN	109.15	13	13	1231100	3	3	4	Oxidation (M)	26504	Isoform SV of 14-3-3 protein epsilon OS=Homo sapiens GN=YWHAE
178	708	P62258|1433E_HUMAN	109.15	12	12	1231100	3	3	4	Oxidation (M)	29174	14-3-3 protein epsilon OS=Homo sapiens GN=YWHAE PE=1 SV=1
165	688	tr|E9PP50|E9PP50_HUMAN	108.09	21	21	1606300	3	3	4	Carbamidomethylation; Acetylation (Protein N-term)	17778	Cofilin-1 (Fragment) OS=Homo sapiens GN=CFL1 PE=1 SV=2
165	689	P23528|COF1_HUMAN	108.09	20	20	1606300	3	3	4	Carbamidomethylation; Acetylation (Protein N-term)	18502	Cofilin-1 OS=Homo sapiens GN=CFL1 PE=1 SV=3
169	516	Q13616|CUL1_HUMAN	107.92	4	4	3040500	4	4	4		89678	Cullin-1 OS=Homo sapiens GN=CUL1 PE=1 SV=2
177	574	Q06830|PRDX1_HUMAN	105.48	20	20	1141000	4	4	4	Oxidation (M)	22110	Peroxiredoxin-1 OS=Homo sapiens GN=PRDX1 PE=1 SV=1
174	632	P28066|PSA5_HUMAN	105.42	12	12	6190500	3	3	4	Oxidation (M)	26411	Proteasome subunit alpha type-5 OS=Homo sapiens GN=PSMA5 PE=1 SV=3
164	625	P81605|DCD_HUMAN	101.03	28	28	2248700	3	3	4		11284	Dermcidin OS=Homo sapiens GN=DCD PE=1 SV=2
164	626	P81605-2|DCD_HUMAN	101.03	26	26	2248700	3	3	4		12414	Isoform 2 of Dermcidin OS=Homo sapiens GN=DCD
161	447	Q71U36-2|TBA1A_HUMAN	99.71	14	14	1469500	4	4	4		46297	Isoform 2 of Tubulin alpha-1A chain OS=Homo sapiens GN=TUBA1A
161	448	Q9BQE3|TBA1C_HUMAN	99.71	13	13	1469500	4	4	4		49895	Tubulin alpha-1C chain OS=Homo sapiens GN=TUBA1C PE=1 SV=1
161	450	P68363|TBA1B_HUMAN	99.71	13	13	1469500	4	4	4		50152	Tubulin alpha-1B chain OS=Homo sapiens GN=TUBA1B PE=1 SV=1
161	451	Q71U36|TBA1A_HUMAN	99.71	13	13	1469500	4	4	4		50136	Tubulin alpha-1A chain OS=Homo sapiens GN=TUBA1A PE=1 SV=1
161	452	tr|F5H5D3|F5H5D3_HUMAN	99.71	11	11	1469500	4	4	4		57730	Tubulin alpha-1C chain OS=Homo sapiens GN=TUBA1C PE=1 SV=1
162	500	Q12906-5|ILF3_HUMAN	99.08	6	6	1172800	4	4	4	Oxidation (M)	74607	Isoform 5 of Interleukin enhancer-binding factor 3 OS=Homo sapiens GN=ILF3
162	501	Q12906-4|ILF3_HUMAN	99.08	6	6	1172800	4	4	4	Oxidation (M)	75509	Isoform 4 of Interleukin enhancer-binding factor 3 OS=Homo sapiens GN=ILF3
162	502	Q12906-2|ILF3_HUMAN	99.08	6	6	1172800	4	4	4	Oxidation (M)	76033	Isoform 2 of Interleukin enhancer-binding factor 3 OS=Homo sapiens GN=ILF3
162	503	Q12906-6|ILF3_HUMAN	99.08	6	6	1172800	4	4	4	Oxidation (M)	76502	Isoform 6 of Interleukin enhancer-binding factor 3 OS=Homo sapiens GN=ILF3
162	505	Q12906-3|ILF3_HUMAN	99.08	6	6	1172800	4	4	4	Oxidation (M)	82802	Isoform 3 of Interleukin enhancer-binding factor 3 OS=Homo sapiens GN=ILF3
162	506	Q12906|ILF3_HUMAN	99.08	5	5	1172800	4	4	4	Oxidation (M)	95339	Interleukin enhancer-binding factor 3 OS=Homo sapiens GN=ILF3 PE=1 SV=3
162	507	Q12906-7|ILF3_HUMAN	99.08	5	5	1172800	4	4	4	Oxidation (M)	95808	Isoform 7 of Interleukin enhancer-binding factor 3 OS=Homo sapiens GN=ILF3
173	616	P49720|PSB3_HUMAN	95.6	15	15	2494100	4	4	4	Carbamidomethylation; Oxidation (M)	22949	Proteasome subunit beta type-3 OS=Homo sapiens GN=PSMB3 PE=1 SV=2
157	435	Q86UP2-2|KTN1_HUMAN	94.26	4	4	916210	4	4	4		149610	Isoform 2 of Kinectin OS=Homo sapiens GN=KTN1
157	436	Q86UP2-4|KTN1_HUMAN	94.26	3	3	916210	4	4	4		152987	Isoform 4 of Kinectin OS=Homo sapiens GN=KTN1
157	437	Q86UP2|KTN1_HUMAN	94.26	3	3	916210	4	4	4		156275	Kinectin OS=Homo sapiens GN=KTN1 PE=1 SV=1
175	712	tr|B4DKB2|B4DKB2_HUMAN	91.09	4	4	1290200	4	4	4		83574	Endothelin-converting enzyme 1 OS=Homo sapiens GN=ECE1 PE=1 SV=1
175	713	P42892-3|ECE1_HUMAN	91.09	4	4	1290200	4	4	4		85562	Isoform C of Endothelin-converting enzyme 1 OS=Homo sapiens GN=ECE1
175	714	P42892-2|ECE1_HUMAN	91.09	4	4	1290200	4	4	4		85808	Isoform A of Endothelin-converting enzyme 1 OS=Homo sapiens GN=ECE1
175	715	P42892-4|ECE1_HUMAN	91.09	4	4	1290200	4	4	4		87023	Isoform D of Endothelin-converting enzyme 1 OS=Homo sapiens GN=ECE1
175	716	P42892|ECE1_HUMAN	91.09	4	4	1290200	4	4	4		87164	Endothelin-converting enzyme 1 OS=Homo sapiens GN=ECE1 PE=1 SV=2
163	605	Q99436|PSB7_HUMAN	90.78	11	11	5017400	3	3	4		29965	Proteasome subunit beta type-7 OS=Homo sapiens GN=PSMB7 PE=1 SV=1
159	629	tr|F5GWP8|F5GWP8_HUMAN	83.63	4	4	148590	3	1	4		66351	Keratin type I cytoskeletal 17 OS=Homo sapiens GN=KRT17 PE=1 SV=1
190	655	Q86YZ3|HORN_HUMAN	139.06	2	2	1533300	3	3	3		282389	Hornerin OS=Homo sapiens GN=HRNR PE=1 SV=2
196	658	P28072|PSB6_HUMAN	116.49	13	13	3815400	3	3	3		25358	Proteasome subunit beta type-6 OS=Homo sapiens GN=PSMB6 PE=1 SV=4
193	620	Q6GQQ9-2|OTU7B_HUMAN	115.45	6	6	679400	3	3	3	Deamidation (NQ)	88947	Isoform 2 of OTU domain-containing protein 7B OS=Homo sapiens GN=OTUD7B
193	621	Q6GQQ9|OTU7B_HUMAN	115.45	6	6	679400	3	3	3	Deamidation (NQ)	92526	OTU domain-containing protein 7B OS=Homo sapiens GN=OTUD7B PE=1 SV=1
198	679	P19652|A1AG2_HUMAN	110.51	13	13	745530	3	1	3	Carbamidomethylation	23603	Alpha-1-acid glycoprotein 2 OS=Homo sapiens GN=ORM2 PE=1 SV=2
191	762	tr|H3BQZ7|H3BQZ7_HUMAN	109.11	4	4	2389500	3	3	3		84692	HCG2044799 OS=Homo sapiens GN=HNRNPUL2-BSCL2 PE=4 SV=1
191	763	Q1KMD3|HNRL2_HUMAN	109.11	4	4	2389500	3	3	3		85105	Heterogeneous nuclear ribonucleoprotein U-like protein 2 OS=Homo sapiens GN=HNRNPUL2 PE=1 SV=1
200	722	tr|F5H7V1|F5H7V1_HUMAN	104.04	5	5	858270	3	3	3	Carbamidomethylation	86356	Nardilysin OS=Homo sapiens GN=NRD1 PE=1 SV=1
200	724	tr|G3V1R5|G3V1R5_HUMAN	104.04	3	3	858270	3	3	3	Carbamidomethylation	125119	Nardilysin OS=Homo sapiens GN=NRD1 PE=1 SV=1
200	725	O43847|NRDC_HUMAN	104.04	3	3	858270	3	3	3	Carbamidomethylation	131571	Nardilysin OS=Homo sapiens GN=NRD1 PE=1 SV=2
200	726	O43847-2|NRDC_HUMAN	104.04	3	3	858270	3	3	3	Carbamidomethylation	139284	Isoform 2 of Nardilysin OS=Homo sapiens GN=NRD1
200	727	tr|B1AKJ5|B1AKJ5_HUMAN	104.04	3	3	858270	3	3	3	Carbamidomethylation	139413	Nardilysin OS=Homo sapiens GN=NRD1 PE=1 SV=1
179	425	P01871|IGHM_HUMAN	102.95	8	8	1418000	3	3	3	Oxidation (M)	49307	Ig mu chain C region OS=Homo sapiens GN=IGHM PE=1 SV=3
179	426	tr|A0A075B6N9|A0A075B6N9_HUMAN	102.95	8	8	1418000	3	3	3	Oxidation (M)	49428	Ig mu chain C region (Fragment) OS=Homo sapiens GN=IGHM PE=4 SV=1
179	427	P01871-2|IGHM_HUMAN	102.95	7	7	1418000	3	3	3	Oxidation (M)	51790	Isoform 2 of Ig mu chain C region OS=Homo sapiens GN=IGHM
202	761	Q8TB96|TIP_HUMAN	95.12	5	5	1710800	3	3	3	Carbamidomethylation	68108	T-cell immunomodulatory protein OS=Homo sapiens GN=ITFG1 PE=1 SV=1
192	784	P14735|IDE_HUMAN	94.2	2	2	846190	2	2	3		117968	Insulin-degrading enzyme OS=Homo sapiens GN=IDE PE=1 SV=4
205	777	Q8WUX1|S38A5_HUMAN	93.36	5	5	1933200	3	3	3		51457	Sodium-coupled neutral amino acid transporter 5 OS=Homo sapiens GN=SLC38A5 PE=1 SV=1
207	999	P01622|KV304_HUMAN	93.2	23	23	847340	2	2	3		11788	Ig kappa chain V-III region Ti OS=Homo sapiens PE=1 SV=1
207	1000	P01623|KV305_HUMAN	93.2	23	23	847340	2	2	3		11746	Ig kappa chain V-III region WOL OS=Homo sapiens PE=1 SV=1
207	1001	P04206|KV307_HUMAN	93.2	23	23	847340	2	2	3		11830	Ig kappa chain V-III region GOL OS=Homo sapiens PE=1 SV=1
207	1002	P01620|KV302_HUMAN	93.2	23	23	847340	2	2	3		11775	Ig kappa chain V-III region SIE OS=Homo sapiens PE=1 SV=1
188	492	Q14247-3|SRC8_HUMAN	93.17	6	6	1357700	3	3	3		57467	Isoform 3 of Src substrate cortactin OS=Homo sapiens GN=CTTN
188	493	Q14247|SRC8_HUMAN	93.17	6	6	1357700	3	3	3		61586	Src substrate cortactin OS=Homo sapiens GN=CTTN PE=1 SV=2
188	495	Q14247-2|SRC8_HUMAN	93.17	5	5	1357700	3	3	3		70959	Isoform 2 of Src substrate cortactin OS=Homo sapiens GN=CTTN
182	600	tr|H3BTN5|H3BTN5_HUMAN	92.56	6	6	734010	3	3	3		53045	Pyruvate kinase (Fragment) OS=Homo sapiens GN=PKM PE=1 SV=1
182	601	P14618-2|KPYM_HUMAN	92.56	6	6	734010	3	3	3		58062	Isoform M1 of Pyruvate kinase PKM OS=Homo sapiens GN=PKM
182	602	P14618|KPYM_HUMAN	92.56	6	6	734010	3	3	3		57937	Pyruvate kinase PKM OS=Homo sapiens GN=PKM PE=1 SV=4
195	653	P04843|RPN1_HUMAN	86.76	5	5	1356500	3	3	3		68569	Dolichyl-diphosphooligosaccharide--protein glycosyltransferase subunit 1 OS=Homo sapiens GN=RPN1 PE=1 SV=1
195	705	tr|B7Z4L4|B7Z4L4_HUMAN	86.76	7	7	1356500	3	3	3		49921	Dolichyl-diphosphooligosaccharide--protein glycosyltransferase subunit 1 OS=Homo sapiens GN=RPN1 PE=1 SV=1
184	627	P46940|IQGA1_HUMAN	86.45	2	2	269970	3	3	3		189251	Ras GTPase-activating-like protein IQGAP1 OS=Homo sapiens GN=IQGAP1 PE=1 SV=1
201	747	tr|H0YKZ7|H0YKZ7_HUMAN	84.98	29	29	528100	3	3	3		13010	Annexin (Fragment) OS=Homo sapiens GN=ANXA2 PE=1 SV=1
201	748	tr|H0YLV6|H0YLV6_HUMAN	84.98	26	26	528100	3	3	3		14429	Annexin OS=Homo sapiens GN=ANXA2 PE=1 SV=1
201	749	tr|H0YMT9|H0YMT9_HUMAN	84.98	26	26	528100	3	3	3		14469	Annexin (Fragment) OS=Homo sapiens GN=ANXA2 PE=1 SV=1
201	750	tr|H0YKX9|H0YKX9_HUMAN	84.98	25	25	528100	3	3	3		14557	Annexin (Fragment) OS=Homo sapiens GN=ANXA2 PE=1 SV=1
201	751	tr|H0YMW4|H0YMW4_HUMAN	84.98	23	23	528100	3	3	3		16177	Annexin (Fragment) OS=Homo sapiens GN=ANXA2 PE=1 SV=1
201	752	tr|H0YMM1|H0YMM1_HUMAN	84.98	23	23	528100	3	3	3		16459	Annexin (Fragment) OS=Homo sapiens GN=ANXA2 PE=1 SV=1
201	753	tr|H0YKS4|H0YKS4_HUMAN	84.98	19	19	528100	3	3	3		19530	Annexin (Fragment) OS=Homo sapiens GN=ANXA2 PE=1 SV=1
201	754	tr|H0YMD0|H0YMD0_HUMAN	84.98	15	15	528100	3	3	3		25342	Annexin (Fragment) OS=Homo sapiens GN=ANXA2 PE=1 SV=1
201	755	tr|H0YMU9|H0YMU9_HUMAN	84.98	15	15	528100	3	3	3		25569	Annexin OS=Homo sapiens GN=ANXA2 PE=1 SV=1
201	756	tr|H0YN42|H0YN42_HUMAN	84.98	13	13	528100	3	3	3		28825	Annexin (Fragment) OS=Homo sapiens GN=ANXA2 PE=1 SV=1
201	757	P07355|ANXA2_HUMAN	84.98	10	10	528100	3	3	3		38604	Annexin A2 OS=Homo sapiens GN=ANXA2 PE=1 SV=2
201	758	P07355-2|ANXA2_HUMAN	84.98	10	10	528100	3	3	3		40411	Isoform 2 of Annexin A2 OS=Homo sapiens GN=ANXA2
206	963	P46379-2|BAG6_HUMAN	84.71	2	2	960760	2	2	3		118693	Isoform 2 of Large proline-rich protein BAG6 OS=Homo sapiens GN=BAG6
206	964	P46379|BAG6_HUMAN	84.71	2	2	960760	2	2	3		119409	Large proline-rich protein BAG6 OS=Homo sapiens GN=BAG6 PE=1 SV=2
206	965	P46379-3|BAG6_HUMAN	84.71	2	2	960760	2	2	3		122342	Isoform 3 of Large proline-rich protein BAG6 OS=Homo sapiens GN=BAG6
180	511	P46934-4|NEDD4_HUMAN	83.33	3	3	1140400	3	3	3		104217	Isoform 4 of E3 ubiquitin-protein ligase NEDD4 OS=Homo sapiens GN=NEDD4
180	615	tr|H0Y8X6|H0Y8X6_HUMAN	83.33	3	3	1140400	3	3	3		104808	E3 ubiquitin-protein ligase NEDD4 (Fragment) OS=Homo sapiens GN=NEDD4 PE=1 SV=1
180	617	P46934-2|NEDD4_HUMAN	83.33	2	2	1140400	3	3	3		147383	Isoform 2 of E3 ubiquitin-protein ligase NEDD4 OS=Homo sapiens GN=NEDD4
180	618	P46934|NEDD4_HUMAN	83.33	2	2	1140400	3	3	3		149114	E3 ubiquitin-protein ligase NEDD4 OS=Homo sapiens GN=NEDD4 PE=1 SV=4
180	641	P46934-3|NEDD4_HUMAN	83.33	2	2	1140400	3	3	3		140696	Isoform 3 of E3 ubiquitin-protein ligase NEDD4 OS=Homo sapiens GN=NEDD4
185	795	Q86TI2-4|DPP9_HUMAN	83.01	2	2	807340	2	2	3		95013	Isoform 3 of Dipeptidyl peptidase 9 OS=Homo sapiens GN=DPP9
185	796	Q86TI2|DPP9_HUMAN	83.01	2	2	807340	2	2	3		98263	Dipeptidyl peptidase 9 OS=Homo sapiens GN=DPP9 PE=1 SV=3
185	797	Q86TI2-2|DPP9_HUMAN	83.01	2	2	807340	2	2	3		101669	Isoform 2 of Dipeptidyl peptidase 9 OS=Homo sapiens GN=DPP9
204	772	P02763|A1AG1_HUMAN	82.26	14	14	229870	3	1	3	Carbamidomethylation; Oxidation (M)	23512	Alpha-1-acid glycoprotein 1 OS=Homo sapiens GN=ORM1 PE=1 SV=1
181	613	P35609|ACTN2_HUMAN	82.17	3	3	0	3	1	3	Carbamidomethylation	103854	Alpha-actinin-2 OS=Homo sapiens GN=ACTN2 PE=1 SV=1
181	614	P35609-2|ACTN2_HUMAN	82.17	3	3	0	3	1	3	Carbamidomethylation	103920	Isoform 2 of Alpha-actinin-2 OS=Homo sapiens GN=ACTN2
197	670	Q8NCG7-2|DGLB_HUMAN	81.86	6	6	973470	3	3	3		43191	Isoform 2 of Sn1-specific diacylglycerol lipase beta OS=Homo sapiens GN=DAGLB
197	673	Q8NCG7-4|DGLB_HUMAN	81.86	5	5	973470	3	3	3		59837	Isoform 4 of Sn1-specific diacylglycerol lipase beta OS=Homo sapiens GN=DAGLB
197	675	tr|E7ET49|E7ET49_HUMAN	81.86	4	4	973470	3	3	3		68951	Sn1-specific diacylglycerol lipase beta OS=Homo sapiens GN=DAGLB PE=1 SV=1
197	676	Q8NCG7|DGLB_HUMAN	81.86	4	4	973470	3	3	3		73732	Sn1-specific diacylglycerol lipase beta OS=Homo sapiens GN=DAGLB PE=1 SV=2
183	619	P27824-3|CALX_HUMAN	80.84	5	5	793500	3	3	3		55598	Isoform 3 of Calnexin OS=Homo sapiens GN=CANX
183	622	P27824|CALX_HUMAN	80.84	4	4	793500	3	3	3		67568	Calnexin OS=Homo sapiens GN=CANX PE=1 SV=2
183	623	P27824-2|CALX_HUMAN	80.84	4	4	793500	3	3	3		71503	Isoform 2 of Calnexin OS=Homo sapiens GN=CANX
199	721	Q9ULF5|S39AA_HUMAN	75.55	4	4	187770	3	3	3		94132	Zinc transporter ZIP10 OS=Homo sapiens GN=SLC39A10 PE=1 SV=2
189	642	P01011|AACT_HUMAN	71.12	6	6	843370	3	3	3		47651	Alpha-1-antichymotrypsin OS=Homo sapiens GN=SERPINA3 PE=1 SV=2
208	1010	P00558-2|PGK1_HUMAN	69	9	9	204780	2	2	3	Oxidation (M)	41429	Isoform 2 of Phosphoglycerate kinase 1 OS=Homo sapiens GN=PGK1
208	1011	P00558|PGK1_HUMAN	69	8	8	204780	2	2	3	Oxidation (M)	44615	Phosphoglycerate kinase 1 OS=Homo sapiens GN=PGK1 PE=1 SV=3
221	845	Q02413|DSG1_HUMAN	106.69	3	3	772260	2	2	2	Carbamidomethylation; Oxidation (M)	113748	Desmoglein-1 OS=Homo sapiens GN=DSG1 PE=1 SV=2
211	830	O94886|CSCL1_HUMAN	99.88	3	3	1030000	2	2	2		92126	CSC1-like protein 1 OS=Homo sapiens GN=TMEM63A PE=2 SV=3
224	874	tr|E1P5H9|E1P5H9_HUMAN	98.47	4	4	1607400	2	2	2		65838	Solute carrier organic anion transporter family member 4A1 OS=Homo sapiens GN=SLCO4A1 PE=1 SV=1
224	875	Q96BD0-3|SO4A1_HUMAN	98.47	3	3	1607400	2	2	2		70454	Isoform 3 of Solute carrier organic anion transporter family member 4A1 OS=Homo sapiens GN=SLCO4A1
224	876	Q96BD0-4|SO4A1_HUMAN	98.47	3	3	1607400	2	2	2		77084	Isoform 4 of Solute carrier organic anion transporter family member 4A1 OS=Homo sapiens GN=SLCO4A1
224	877	Q96BD0|SO4A1_HUMAN	98.47	3	3	1607400	2	2	2		77193	Solute carrier organic anion transporter family member 4A1 OS=Homo sapiens GN=SLCO4A1 PE=1 SV=2
232	954	Q96QD8|S38A2_HUMAN	97.11	7	7	680840	2	2	2		56026	Sodium-coupled neutral amino acid transporter 2 OS=Homo sapiens GN=SLC38A2 PE=1 SV=2
230	940	P25311|ZA2G_HUMAN	93.34	7	7	1009400	2	2	2	Carbamidomethylation	34259	Zinc-alpha-2-glycoprotein OS=Homo sapiens GN=AZGP1 PE=1 SV=2
218	782	Q9H2H9|S38A1_HUMAN	93.02	4	4	0	2	2	2		54048	Sodium-coupled neutral amino acid transporter 1 OS=Homo sapiens GN=SLC38A1 PE=1 SV=1
218	783	tr|F8VX04|F8VX04_HUMAN	93.02	4	4	0	2	2	2		56196	Sodium-coupled neutral amino acid transporter 1 OS=Homo sapiens GN=SLC38A1 PE=1 SV=1
225	887	O00418|EF2K_HUMAN	92.84	3	3	183230	2	2	2		82144	Eukaryotic elongation factor 2 kinase OS=Homo sapiens GN=EEF2K PE=1 SV=2
217	779	tr|E7ETU9|E7ETU9_HUMAN	92.71	4	4	544850	2	2	2		81170	Procollagen-lysine 2-oxoglutarate 5-dioxygenase 2 OS=Homo sapiens GN=PLOD2 PE=1 SV=1
217	780	O00469|PLOD2_HUMAN	92.71	4	4	544850	2	2	2		84686	Procollagen-lysine 2-oxoglutarate 5-dioxygenase 2 OS=Homo sapiens GN=PLOD2 PE=1 SV=2
217	781	O00469-2|PLOD2_HUMAN	92.71	3	3	544850	2	2	2		87098	Isoform 2 of Procollagen-lysine 2-oxoglutarate 5-dioxygenase 2 OS=Homo sapiens GN=PLOD2
231	945	tr|I3L192|I3L192_HUMAN	91.08	14	14	1276200	2	2	2		17247	Basigin (Fragment) OS=Homo sapiens GN=BSG PE=1 SV=2
231	948	P35613-2|BASI_HUMAN	91.08	9	9	1276200	2	2	2		29221	Isoform 2 of Basigin OS=Homo sapiens GN=BSG
231	952	P35613|BASI_HUMAN	91.08	6	6	1276200	2	2	2		42200	Basigin OS=Homo sapiens GN=BSG PE=1 SV=2
227	896	P49589-2|SYCC_HUMAN	89.86	3	3	628520	2	2	2		82846	Isoform 2 of Cysteine--tRNA ligase cytoplasmic OS=Homo sapiens GN=CARS
227	897	P49589|SYCC_HUMAN	89.86	3	3	628520	2	2	2		85473	Cysteine--tRNA ligase cytoplasmic OS=Homo sapiens GN=CARS PE=1 SV=3
227	898	P49589-3|SYCC_HUMAN	89.86	3	3	628520	2	2	2		94638	Isoform 3 of Cysteine--tRNA ligase cytoplasmic OS=Homo sapiens GN=CARS
233	973	tr|G8JLG2|G8JLG2_HUMAN	88.85	5	5	2234000	2	2	2	Carbamidomethylation	51607	Corneodesmosin OS=Homo sapiens GN=CDSN PE=4 SV=1
233	974	Q15517|CDSN_HUMAN	88.85	5	5	2234000	2	2	2	Carbamidomethylation	51522	Corneodesmosin OS=Homo sapiens GN=CDSN PE=1 SV=3
236	1052	Q8N1N4|K2C78_HUMAN	82.16	3	3	29993	2	1	2	Carbamidomethylation	56866	Keratin type II cytoskeletal 78 OS=Homo sapiens GN=KRT78 PE=2 SV=2
223	869	tr|U3KQK0|U3KQK0_HUMAN	80.32	14	14	7015400	2	2	2	Oxidation (M)	18804	Histone H2B OS=Homo sapiens GN=HIST1H2BN PE=1 SV=1
223	983	Q16778|H2B2E_HUMAN	80.32	19	19	7015400	2	2	2	Oxidation (M)	13920	Histone H2B type 2-E OS=Homo sapiens GN=HIST2H2BE PE=1 SV=3
223	984	Q99877|H2B1N_HUMAN	80.32	19	19	7015400	2	2	2	Oxidation (M)	13922	Histone H2B type 1-N OS=Homo sapiens GN=HIST1H2BN PE=1 SV=3
223	985	P23527|H2B1O_HUMAN	80.32	19	19	7015400	2	2	2	Oxidation (M)	13906	Histone H2B type 1-O OS=Homo sapiens GN=HIST1H2BO PE=1 SV=3
223	986	Q8N257|H2B3B_HUMAN	80.32	19	19	7015400	2	2	2	Oxidation (M)	13908	Histone H2B type 3-B OS=Homo sapiens GN=HIST3H2BB PE=1 SV=3
223	987	Q99880|H2B1L_HUMAN	80.32	19	19	7015400	2	2	2	Oxidation (M)	13952	Histone H2B type 1-L OS=Homo sapiens GN=HIST1H2BL PE=1 SV=3
223	988	Q93079|H2B1H_HUMAN	80.32	19	19	7015400	2	2	2	Oxidation (M)	13892	Histone H2B type 1-H OS=Homo sapiens GN=HIST1H2BH PE=1 SV=3
223	989	P62807|H2B1C_HUMAN	80.32	19	19	7015400	2	2	2	Oxidation (M)	13906	Histone H2B type 1-C/E/F/G/I OS=Homo sapiens GN=HIST1H2BC PE=1 SV=4
223	990	O60814|H2B1K_HUMAN	80.32	19	19	7015400	2	2	2	Oxidation (M)	13890	Histone H2B type 1-K OS=Homo sapiens GN=HIST1H2BK PE=1 SV=3
223	991	Q5QNW6|H2B2F_HUMAN	80.32	19	19	7015400	2	2	2	Oxidation (M)	13920	Histone H2B type 2-F OS=Homo sapiens GN=HIST2H2BF PE=1 SV=3
223	992	Q99879|H2B1M_HUMAN	80.32	19	19	7015400	2	2	2	Oxidation (M)	13989	Histone H2B type 1-M OS=Homo sapiens GN=HIST1H2BM PE=1 SV=3
223	993	P58876|H2B1D_HUMAN	80.32	19	19	7015400	2	2	2	Oxidation (M)	13936	Histone H2B type 1-D OS=Homo sapiens GN=HIST1H2BD PE=1 SV=2
223	994	P57053|H2BFS_HUMAN	80.32	19	19	7015400	2	2	2	Oxidation (M)	13944	Histone H2B type F-S OS=Homo sapiens GN=H2BFS PE=1 SV=2
223	995	P33778|H2B1B_HUMAN	80.32	19	19	7015400	2	2	2	Oxidation (M)	13950	Histone H2B type 1-B OS=Homo sapiens GN=HIST1H2BB PE=1 SV=2
223	996	P06899|H2B1J_HUMAN	80.32	19	19	7015400	2	2	2	Oxidation (M)	13904	Histone H2B type 1-J OS=Homo sapiens GN=HIST1H2BJ PE=1 SV=3
223	997	Q5QNW6-2|H2B2F_HUMAN	80.32	18	18	7015400	2	2	2	Oxidation (M)	14841	Isoform 2 of Histone H2B type 2-F OS=Homo sapiens GN=HIST2H2BF
234	981	O00592-2|PODXL_HUMAN	78.48	4	4	1512200	2	2	2		55386	Isoform 2 of Podocalyxin OS=Homo sapiens GN=PODXL
234	982	O00592|PODXL_HUMAN	78.48	4	4	1512200	2	2	2		58635	Podocalyxin OS=Homo sapiens GN=PODXL PE=1 SV=2
219	800	Q99878|H2A1J_HUMAN	76.3	22	22	115710	2	2	2		13936	Histone H2A type 1-J OS=Homo sapiens GN=HIST1H2AJ PE=1 SV=3
219	801	Q96KK5|H2A1H_HUMAN	76.3	22	22	115710	2	2	2		13906	Histone H2A type 1-H OS=Homo sapiens GN=HIST1H2AH PE=1 SV=3
219	802	Q16777|H2A2C_HUMAN	76.3	22	22	115710	2	2	2		13988	Histone H2A type 2-C OS=Homo sapiens GN=HIST2H2AC PE=1 SV=4
219	803	Q9BTM1|H2AJ_HUMAN	76.3	22	22	115710	2	2	2		14019	Histone H2A.J OS=Homo sapiens GN=H2AFJ PE=1 SV=1
219	804	P20671|H2A1D_HUMAN	76.3	22	22	115710	2	2	2		14107	Histone H2A type 1-D OS=Homo sapiens GN=HIST1H2AD PE=1 SV=2
219	805	P0C0S8|H2A1_HUMAN	76.3	22	22	115710	2	2	2		14091	Histone H2A type 1 OS=Homo sapiens GN=HIST1H2AG PE=1 SV=2
219	806	Q6FI13|H2A2A_HUMAN	76.3	22	22	115710	2	2	2		14095	Histone H2A type 2-A OS=Homo sapiens GN=HIST2H2AA3 PE=1 SV=3
219	807	Q93077|H2A1C_HUMAN	76.3	22	22	115710	2	2	2		14105	Histone H2A type 1-C OS=Homo sapiens GN=HIST1H2AC PE=1 SV=3
219	808	P04908|H2A1B_HUMAN	76.3	22	22	115710	2	2	2		14135	Histone H2A type 1-B/E OS=Homo sapiens GN=HIST1H2AB PE=1 SV=2
219	809	Q7L7L0|H2A3_HUMAN	76.3	22	22	115710	2	2	2		14121	Histone H2A type 3 OS=Homo sapiens GN=HIST3H2A PE=1 SV=3
242	1359	P01607|KV115_HUMAN	74.48	17	17	159340	1	1	2	Oxidation (M)	11902	Ig kappa chain V-I region Rei OS=Homo sapiens PE=1 SV=1
242	1360	P01593|KV101_HUMAN	74.48	17	17	159340	1	1	2	Oxidation (M)	11992	Ig kappa chain V-I region AG OS=Homo sapiens PE=1 SV=1
242	1361	P80362|KV125_HUMAN	74.48	17	17	159340	1	1	2	Oxidation (M)	11737	Ig kappa chain V-I region WAT OS=Homo sapiens PE=1 SV=1
242	1362	P01599|KV107_HUMAN	74.48	17	17	159340	1	1	2	Oxidation (M)	11814	Ig kappa chain V-I region Gal OS=Homo sapiens PE=1 SV=1
242	1363	P01609|KV117_HUMAN	74.48	17	17	159340	1	1	2	Oxidation (M)	11764	Ig kappa chain V-I region Scw OS=Homo sapiens PE=1 SV=1
242	1364	P01608|KV116_HUMAN	74.48	17	17	159340	1	1	2	Oxidation (M)	11782	Ig kappa chain V-I region Roy OS=Homo sapiens PE=1 SV=1
242	1365	P01600|KV108_HUMAN	74.48	17	17	159340	1	1	2	Oxidation (M)	11671	Ig kappa chain V-I region Hau OS=Homo sapiens PE=1 SV=1
242	1366	P01610|KV118_HUMAN	74.48	17	17	159340	1	1	2	Oxidation (M)	11840	Ig kappa chain V-I region WEA OS=Homo sapiens PE=1 SV=1
242	1367	P01594|KV102_HUMAN	74.48	17	17	159340	1	1	2	Oxidation (M)	11939	Ig kappa chain V-I region AU OS=Homo sapiens PE=1 SV=1
235	1018	tr|D6RD66|D6RD66_HUMAN	73.22	10	10	366350	2	2	2		26797	WD repeat-containing protein 1 (Fragment) OS=Homo sapiens GN=WDR1 PE=1 SV=1
235	1019	O75083|WDR1_HUMAN	73.22	4	4	366350	2	2	2		66194	WD repeat-containing protein 1 OS=Homo sapiens GN=WDR1 PE=1 SV=4
222	850	P68371|TBB4B_HUMAN	70.58	5	5	1531700	2	2	2	Oxidation (M)	49831	Tubulin beta-4B chain OS=Homo sapiens GN=TUBB4B PE=1 SV=1
222	1004	tr|Q5ST81|Q5ST81_HUMAN	70.58	6	6	1531700	2	2	2	Oxidation (M)	41742	Tubulin beta chain OS=Homo sapiens GN=TUBB PE=1 SV=1
222	1005	Q13509-2|TBB3_HUMAN	70.58	6	6	1531700	2	2	2	Oxidation (M)	42433	Isoform 2 of Tubulin beta-3 chain OS=Homo sapiens GN=TUBB3
222	1006	tr|Q5JP53|Q5JP53_HUMAN	70.58	5	5	1531700	2	2	2	Oxidation (M)	47767	Tubulin beta chain OS=Homo sapiens GN=TUBB PE=1 SV=1
222	1007	P07437|TBB5_HUMAN	70.58	5	5	1531700	2	2	2	Oxidation (M)	49671	Tubulin beta chain OS=Homo sapiens GN=TUBB PE=1 SV=2
222	1008	P04350|TBB4A_HUMAN	70.58	5	5	1531700	2	2	2	Oxidation (M)	49586	Tubulin beta-4A chain OS=Homo sapiens GN=TUBB4A PE=1 SV=2
222	1009	Q13509|TBB3_HUMAN	70.58	5	5	1531700	2	2	2	Oxidation (M)	50433	Tubulin beta-3 chain OS=Homo sapiens GN=TUBB3 PE=1 SV=2
213	788	P48200|IREB2_HUMAN	69.45	2	2	654840	2	2	2		105044	Iron-responsive element-binding protein 2 OS=Homo sapiens GN=IREB2 PE=1 SV=3
213	1037	tr|H0YN46|H0YN46_HUMAN	69.45	19	19	654840	2	2	2		9593	Iron-responsive element-binding protein 2 (Fragment) OS=Homo sapiens GN=IREB2 PE=1 SV=1
215	870	tr|E7ER77|E7ER77_HUMAN	64.65	2	2	107170	2	2	2		93160	Endoplasmic reticulum metallopeptidase 1 OS=Homo sapiens GN=ERMP1 PE=1 SV=1
215	871	Q7Z2K6|ERMP1_HUMAN	64.65	2	2	107170	2	2	2		100231	Endoplasmic reticulum metallopeptidase 1 OS=Homo sapiens GN=ERMP1 PE=1 SV=2
220	821	P31944|CASPE_HUMAN	63.49	9	9	1018200	2	2	2		27680	Caspase-14 OS=Homo sapiens GN=CASP14 PE=1 SV=2
237	1064	P05089-3|ARGI1_HUMAN	63	9	9	1163800	2	2	2		25356	Isoform 3 of Arginase-1 OS=Homo sapiens GN=ARG1
237	1065	P05089|ARGI1_HUMAN	63	7	7	1163800	2	2	2		34735	Arginase-1 OS=Homo sapiens GN=ARG1 PE=1 SV=2
237	1066	P05089-2|ARGI1_HUMAN	63	7	7	1163800	2	2	2		35664	Isoform 2 of Arginase-1 OS=Homo sapiens GN=ARG1
244	1455	tr|F8WF27|F8WF27_HUMAN	61.06	9	9	247960	1	1	2		10989	Transmembrane 4 L6 family member 1 OS=Homo sapiens GN=TM4SF1 PE=1 SV=1
244	1456	tr|F8WBG6|F8WBG6_HUMAN	61.06	9	9	247960	1	1	2		11062	Transmembrane 4 L6 family member 1 OS=Homo sapiens GN=TM4SF1 PE=1 SV=1
244	1471	P30408|T4S1_HUMAN	61.06	4	4	247960	1	1	2		21632	Transmembrane 4 L6 family member 1 OS=Homo sapiens GN=TM4SF1 PE=1 SV=1
226	894	P62191-2|PRS4_HUMAN	57.2	5	5	0	2	1	2		41167	Isoform 2 of 26S protease regulatory subunit 4 OS=Homo sapiens GN=PSMC1
226	895	P62191|PRS4_HUMAN	57.2	5	5	0	2	1	2		49185	26S protease regulatory subunit 4 OS=Homo sapiens GN=PSMC1 PE=1 SV=1
238	1074	P32004-3|L1CAM_HUMAN	55.19	1	1	144790	2	2	2		138907	Isoform 3 of Neural cell adhesion molecule L1 OS=Homo sapiens GN=L1CAM
238	1075	P32004-2|L1CAM_HUMAN	55.19	1	1	144790	2	2	2		139517	Isoform 2 of Neural cell adhesion molecule L1 OS=Homo sapiens GN=L1CAM
238	1076	P32004|L1CAM_HUMAN	55.19	1	1	144790	2	2	2		140003	Neural cell adhesion molecule L1 OS=Homo sapiens GN=L1CAM PE=1 SV=2
239	1081	B9A064|IGLL5_HUMAN	53.25	7	7	1262400	2	2	2	Carbamidomethylation	23063	Immunoglobulin lambda-like polypeptide 5 OS=Homo sapiens GN=IGLL5 PE=2 SV=2
240	1085	P61221|ABCE1_HUMAN	52.48	3	3	131980	2	2	2		67314	ATP-binding cassette sub-family E member 1 OS=Homo sapiens GN=ABCE1 PE=1 SV=1
210	730	tr|H0YMQ9|H0YMQ9_HUMAN	50.15	2	2	1385200	2	2	2		99266	Solute carrier family 12 (Potassium/chloride transporters) member 6 isoform CRA_c OS=Homo sapiens GN=SLC12A6 PE=1 SV=1
210	731	tr|H0YKQ8|H0YKQ8_HUMAN	50.15	2	2	1385200	2	2	2		103820	Solute carrier family 12 member 6 OS=Homo sapiens GN=SLC12A6 PE=1 SV=1
210	732	tr|B3KXX3|B3KXX3_HUMAN	50.15	2	2	1385200	2	2	2		106946	Solute carrier family 12 member 6 OS=Homo sapiens GN=SLC12A6 PE=1 SV=1
210	740	Q9UHW9-6|S12A6_HUMAN	50.15	1	1	1385200	2	2	2		120467	Isoform 6 of Solute carrier family 12 member 6 OS=Homo sapiens GN=SLC12A6
210	741	Q9UHW9-5|S12A6_HUMAN	50.15	1	1	1385200	2	2	2		121125	Isoform 5 of Solute carrier family 12 member 6 OS=Homo sapiens GN=SLC12A6
210	742	Q9UHW9-2|S12A6_HUMAN	50.15	1	1	1385200	2	2	2		122091	Isoform 2 of Solute carrier family 12 member 6 OS=Homo sapiens GN=SLC12A6
210	743	Q9UHW9-3|S12A6_HUMAN	50.15	1	1	1385200	2	2	2		125993	Isoform 3 of Solute carrier family 12 member 6 OS=Homo sapiens GN=SLC12A6
210	744	Q9UHW9-4|S12A6_HUMAN	50.15	1	1	1385200	2	2	2		126594	Isoform 4 of Solute carrier family 12 member 6 OS=Homo sapiens GN=SLC12A6
210	745	Q9UHW9|S12A6_HUMAN	50.15	1	1	1385200	2	2	2		127617	Solute carrier family 12 member 6 OS=Homo sapiens GN=SLC12A6 PE=1 SV=2
241	1100	Q07954|LRP1_HUMAN	50.11	1	1	385430	2	2	2		504610	Prolow-density lipoprotein receptor-related protein 1 OS=Homo sapiens GN=LRP1 PE=1 SV=2
216	884	Q92581-2|SL9A6_HUMAN	50.07	1	1	154950	1	1	2	Oxidation (M)	77917	Isoform 2 of Sodium/hydrogen exchanger 6 OS=Homo sapiens GN=SLC9A6
216	1275	Q92581|SL9A6_HUMAN	50.07	1	1	154950	1	1	2	Oxidation (M)	74162	Sodium/hydrogen exchanger 6 OS=Homo sapiens GN=SLC9A6 PE=1 SV=2
228	1115	O95197-3|RTN3_HUMAN	49.37	8	8	1453500	2	2	2		25609	Isoform 3 of Reticulon-3 OS=Homo sapiens GN=RTN3
228	1116	O95197-4|RTN3_HUMAN	49.37	7	7	1453500	2	2	2		27568	Isoform 4 of Reticulon-3 OS=Homo sapiens GN=RTN3
228	1117	O95197-7|RTN3_HUMAN	49.37	2	2	1453500	2	2	2		100824	Isoform 7 of Reticulon-3 OS=Homo sapiens GN=RTN3
228	1119	O95197-2|RTN3_HUMAN	49.37	2	2	1453500	2	2	2		110652	Isoform 2 of Reticulon-3 OS=Homo sapiens GN=RTN3
228	1120	O95197|RTN3_HUMAN	49.37	2	2	1453500	2	2	2		112611	Reticulon-3 OS=Homo sapiens GN=RTN3 PE=1 SV=2
229	1151	Q9Y4E8-2|UBP15_HUMAN	35.62	1	1	87485	1	1	2		109297	Isoform 2 of Ubiquitin carboxyl-terminal hydrolase 15 OS=Homo sapiens GN=USP15
229	1152	Q9Y4E8-3|UBP15_HUMAN	35.62	1	1	87485	1	1	2		109796	Isoform 3 of Ubiquitin carboxyl-terminal hydrolase 15 OS=Homo sapiens GN=USP15
229	1153	Q9Y4E8|UBP15_HUMAN	35.62	1	1	87485	1	1	2		112419	Ubiquitin carboxyl-terminal hydrolase 15 OS=Homo sapiens GN=USP15 PE=1 SV=3
248	799	Q8N697|S15A4_HUMAN	82.86	2	2	691670	1	1	1		62034	Solute carrier family 15 member 4 OS=Homo sapiens GN=SLC15A4 PE=2 SV=1
273	1107	tr|C9JA05|C9JA05_HUMAN	75.65	17	17	27824	1	1	1		8168	Immunoglobulin J chain (Fragment) OS=Homo sapiens GN=IGJ PE=1 SV=1
273	1108	tr|D6RD17|D6RD17_HUMAN	75.65	8	8	27824	1	1	1		18020	Immunoglobulin J chain (Fragment) OS=Homo sapiens GN=IGJ PE=1 SV=2
273	1109	tr|D6RHJ6|D6RHJ6_HUMAN	75.65	8	8	27824	1	1	1		17679	Immunoglobulin J chain (Fragment) OS=Homo sapiens GN=IGJ PE=1 SV=1
273	1110	P01591|IGJ_HUMAN	75.65	8	8	27824	1	1	1		18099	Immunoglobulin J chain OS=Homo sapiens GN=IGJ PE=1 SV=4
298	1352	tr|H3BPL0|H3BPL0_HUMAN	75.13	19	19	1258100	1	1	1		8178	Battenin (Fragment) OS=Homo sapiens GN=CLN3 PE=1 SV=1
298	1353	tr|H3BRU8|H3BRU8_HUMAN	75.13	17	17	1258100	1	1	1		9059	Battenin OS=Homo sapiens GN=CLN3 PE=1 SV=1
298	1354	tr|Q9UBH5|Q9UBH5_HUMAN	75.13	13	13	1258100	1	1	1		11493	Battenin OS=Homo sapiens GN=CLN3 PE=1 SV=1
298	1355	tr|O95090|O95090_HUMAN	75.13	8	8	1258100	1	1	1		18546	Battenin (Fragment) OS=Homo sapiens GN=CLN3 PE=1 SV=1
298	1356	tr|H3BR84|H3BR84_HUMAN	75.13	8	8	1258100	1	1	1		18254	Battenin (Fragment) OS=Homo sapiens GN=CLN3 PE=1 SV=1
298	1357	tr|Q9UBD8|Q9UBD8_HUMAN	75.13	8	8	1258100	1	1	1		19287	Battenin OS=Homo sapiens GN=CLN3 PE=1 SV=1
298	1358	Q13286-5|CLN3_HUMAN	75.13	6	6	1258100	1	1	1		28016	Isoform 5 of Battenin OS=Homo sapiens GN=CLN3
298	1368	Q13286-4|CLN3_HUMAN	75.13	4	4	1258100	1	1	1		34569	Isoform 4 of Battenin OS=Homo sapiens GN=CLN3
298	1369	Q13286-6|CLN3_HUMAN	75.13	4	4	1258100	1	1	1		37969	Isoform 6 of Battenin OS=Homo sapiens GN=CLN3
298	1370	tr|H3BPM8|H3BPM8_HUMAN	75.13	4	4	1258100	1	1	1		36273	Battenin OS=Homo sapiens GN=CLN3 PE=1 SV=1
298	1371	Q13286-2|CLN3_HUMAN	75.13	4	4	1258100	1	1	1		42829	Isoform 2 of Battenin OS=Homo sapiens GN=CLN3
298	1372	tr|B4DXL3|B4DXL3_HUMAN	75.13	3	3	1258100	1	1	1		45155	Battenin OS=Homo sapiens GN=CLN3 PE=1 SV=1
298	1373	Q13286-3|CLN3_HUMAN	75.13	3	3	1258100	1	1	1		45570	Isoform 3 of Battenin OS=Homo sapiens GN=CLN3
298	1374	Q13286|CLN3_HUMAN	75.13	3	3	1258100	1	1	1		47623	Battenin OS=Homo sapiens GN=CLN3 PE=1 SV=1
299	1388	P10599-2|THIO_HUMAN	71.46	15	15	299220	1	1	1		9452	Isoform 2 of Thioredoxin OS=Homo sapiens GN=TXN
299	1389	P10599|THIO_HUMAN	71.46	12	12	299220	1	1	1		11737	Thioredoxin OS=Homo sapiens GN=TXN PE=1 SV=3
254	927	tr|H0Y449|H0Y449_HUMAN	71.27	5	5	261090	1	1	1		42024	Nuclease-sensitive element-binding protein 1 (Fragment) OS=Homo sapiens GN=YBX1 PE=1 SV=1
254	1287	P67809|YBOX1_HUMAN	71.27	6	6	261090	1	1	1		35924	Nuclease-sensitive element-binding protein 1 OS=Homo sapiens GN=YBX1 PE=1 SV=3
300	1391	tr|A0A075B6R1|A0A075B6R1_HUMAN	69.34	12	12	674980	1	1	1		12104	Protein IGKV2D-40 (Fragment) OS=Homo sapiens GN=IGKV2D-40 PE=4 SV=1
300	1392	P01617|KV204_HUMAN	69.34	12	12	674980	1	1	1		12316	Ig kappa chain V-II region TEW OS=Homo sapiens PE=1 SV=1
300	1393	P01614|KV201_HUMAN	69.34	11	11	674980	1	1	1		12676	Ig kappa chain V-II region Cum OS=Homo sapiens PE=1 SV=1
300	1394	P06309|KV205_HUMAN	69.34	11	11	674980	1	1	1		12664	Ig kappa chain V-II region GM607 (Fragment) OS=Homo sapiens PE=4 SV=1
300	1395	tr|A0A075B6P5|A0A075B6P5_HUMAN	69.34	11	11	674980	1	1	1		12957	Protein IGKV2D-28 (Fragment) OS=Homo sapiens GN=IGKV2D-28 PE=4 SV=1
300	1396	tr|A0A075B6S3|A0A075B6S3_HUMAN	69.34	11	11	674980	1	1	1		13185	Protein IGKV2-30 (Fragment) OS=Homo sapiens GN=IGKV2-30 PE=4 SV=1
300	1397	tr|A0A075B6S6|A0A075B6S6_HUMAN	69.34	11	11	674980	1	1	1		13215	Protein IGKV2D-30 (Fragment) OS=Homo sapiens GN=IGKV2D-30 PE=4 SV=1
300	1398	tr|A0A075B6S2|A0A075B6S2_HUMAN	69.34	11	11	674980	1	1	1		13143	Protein IGKV2D-29 (Fragment) OS=Homo sapiens GN=IGKV2D-29 PE=4 SV=1
300	1399	P06310|KV206_HUMAN	69.34	10	10	674980	1	1	1		14707	Ig kappa chain V-II region RPMI 6410 OS=Homo sapiens PE=4 SV=1
283	1254	P02765|FETUA_HUMAN	69.2	5	5	197130	1	1	1	Oxidation (M)	39325	Alpha-2-HS-glycoprotein OS=Homo sapiens GN=AHSG PE=1 SV=1
283	1255	tr|C9JV77|C9JV77_HUMAN	69.2	5	5	197130	1	1	1	Oxidation (M)	39412	Alpha-2-HS-glycoprotein OS=Homo sapiens GN=AHSG PE=1 SV=1
301	1410	Q8N766-4|EMC1_HUMAN	66.39	1	1	180990	1	1	1		109421	Isoform 4 of ER membrane protein complex subunit 1 OS=Homo sapiens GN=EMC1
301	1411	Q8N766-2|EMC1_HUMAN	66.39	1	1	180990	1	1	1		111631	Isoform 2 of ER membrane protein complex subunit 1 OS=Homo sapiens GN=EMC1
301	1412	Q8N766-3|EMC1_HUMAN	66.39	1	1	180990	1	1	1		111688	Isoform 3 of ER membrane protein complex subunit 1 OS=Homo sapiens GN=EMC1
301	1413	Q8N766|EMC1_HUMAN	66.39	1	1	180990	1	1	1		111759	ER membrane protein complex subunit 1 OS=Homo sapiens GN=EMC1 PE=1 SV=1
302	1429	Q02952-3|AKA12_HUMAN	62.56	1	1	239230	1	1	1		180989	Isoform 3 of A-kinase anchor protein 12 OS=Homo sapiens GN=AKAP12
302	1430	Q02952-2|AKA12_HUMAN	62.56	1	1	239230	1	1	1		181688	Isoform 2 of A-kinase anchor protein 12 OS=Homo sapiens GN=AKAP12
302	1432	Q02952|AKA12_HUMAN	62.56	1	1	239230	1	1	1		191480	A-kinase anchor protein 12 OS=Homo sapiens GN=AKAP12 PE=1 SV=4
281	1218	Q9NZT1|CALL5_HUMAN	62.21	10	10	885030	1	1	1	Acetylation (Protein N-term)	15893	Calmodulin-like protein 5 OS=Homo sapiens GN=CALML5 PE=1 SV=2
279	1189	P11166|GTR1_HUMAN	62.17	2	2	1853200	1	1	1		54084	Solute carrier family 2 facilitated glucose transporter member 1 OS=Homo sapiens GN=SLC2A1 PE=1 SV=2
251	849	P16402|H13_HUMAN	62	5	5	349790	1	1	1		22350	Histone H1.3 OS=Homo sapiens GN=HIST1H1D PE=1 SV=2
251	1112	P16403|H12_HUMAN	62	5	5	349790	1	1	1		21365	Histone H1.2 OS=Homo sapiens GN=HIST1H1C PE=1 SV=2
251	1113	Q02539|H11_HUMAN	62	5	5	349790	1	1	1		21842	Histone H1.1 OS=Homo sapiens GN=HIST1H1A PE=1 SV=3
251	1114	P10412|H14_HUMAN	62	5	5	349790	1	1	1		21865	Histone H1.4 OS=Homo sapiens GN=HIST1H1E PE=1 SV=2
251	1426	P22492|H1T_HUMAN	62	5	5	349790	1	1	1		22019	Histone H1t OS=Homo sapiens GN=HIST1H1T PE=2 SV=4
256	819	Q8NHH9-3|ATLA2_HUMAN	61.61	2	2	632800	1	1	1		46918	Isoform 3 of Atlastin-2 OS=Homo sapiens GN=ATL2
256	820	tr|B5MCN0|B5MCN0_HUMAN	61.61	2	2	632800	1	1	1		47400	Atlastin-2 OS=Homo sapiens GN=ATL2 PE=1 SV=1
256	822	Q8NHH9-5|ATLA2_HUMAN	61.61	2	2	632800	1	1	1		64522	Isoform 5 of Atlastin-2 OS=Homo sapiens GN=ATL2
256	823	Q8NHH9-4|ATLA2_HUMAN	61.61	2	2	632800	1	1	1		65005	Isoform 4 of Atlastin-2 OS=Homo sapiens GN=ATL2
256	824	Q8NHH9-2|ATLA2_HUMAN	61.61	2	2	632800	1	1	1		66087	Isoform 2 of Atlastin-2 OS=Homo sapiens GN=ATL2
256	825	Q8NHH9|ATLA2_HUMAN	61.61	2	2	632800	1	1	1		66229	Atlastin-2 OS=Homo sapiens GN=ATL2 PE=1 SV=2
256	1441	tr|C9JQQ5|C9JQQ5_HUMAN	61.61	6	6	632800	1	1	1		20300	Atlastin-2 (Fragment) OS=Homo sapiens GN=ATL2 PE=1 SV=1
256	1446	tr|H7C3A2|H7C3A2_HUMAN	61.61	4	4	632800	1	1	1		30070	Atlastin-2 (Fragment) OS=Homo sapiens GN=ATL2 PE=1 SV=1
294	1330	O14828-2|SCAM3_HUMAN	57.62	5	5	0	1	1	1		35202	Isoform 2 of Secretory carrier-associated membrane protein 3 OS=Homo sapiens GN=SCAMP3
294	1331	O14828|SCAM3_HUMAN	57.62	5	5	0	1	1	1		38287	Secretory carrier-associated membrane protein 3 OS=Homo sapiens GN=SCAMP3 PE=1 SV=3
303	1438	P31151|S10A7_HUMAN	57.35	11	11	121200	1	1	1		11471	Protein S100-A7 OS=Homo sapiens GN=S100A7 PE=1 SV=4
286	1277	P05109|S10A8_HUMAN	56.33	12	12	213260	1	1	1	Carbamidomethylation	10835	Protein S100-A8 OS=Homo sapiens GN=S100A8 PE=1 SV=1
307	1520	Q14574-2|DSC3_HUMAN	55.79	1	1	151030	1	1	1		93454	Isoform 3B of Desmocollin-3 OS=Homo sapiens GN=DSC3
307	1524	Q14574|DSC3_HUMAN	55.79	1	1	151030	1	1	1		99969	Desmocollin-3 OS=Homo sapiens GN=DSC3 PE=1 SV=3
272	1087	tr|V9GYE3|V9GYE3_HUMAN	54.74	17	17	0	1	1	1		5877	Apolipoprotein A-II OS=Homo sapiens GN=APOA2 PE=1 SV=1
272	1090	tr|V9GYG9|V9GYG9_HUMAN	54.74	9	9	0	1	1	1		10649	Apolipoprotein A-II (Fragment) OS=Homo sapiens GN=APOA2 PE=1 SV=1
272	1091	P02652|APOA2_HUMAN	54.74	9	9	0	1	1	1		11175	Apolipoprotein A-II OS=Homo sapiens GN=APOA2 PE=1 SV=1
272	1092	tr|V9GYM3|V9GYM3_HUMAN	54.74	7	7	0	1	1	1		14914	Apolipoprotein A-II OS=Homo sapiens GN=APOA2 PE=1 SV=1
272	1460	tr|V9GYC1|V9GYC1_HUMAN	54.74	14	14	0	1	1	1		7413	Apolipoprotein A-II (Fragment) OS=Homo sapiens GN=APOA2 PE=1 SV=1
272	1466	tr|V9GYS1|V9GYS1_HUMAN	54.74	11	11	0	1	1	1		9210	Apolipoprotein A-II OS=Homo sapiens GN=APOA2 PE=1 SV=1
276	1141	O43760|SNG2_HUMAN	54.49	4	4	311450	1	1	1		24810	Synaptogyrin-2 OS=Homo sapiens GN=SYNGR2 PE=1 SV=1
276	1142	O43760-2|SNG2_HUMAN	54.49	4	4	311450	1	1	1		30375	Isoform 2 of Synaptogyrin-2 OS=Homo sapiens GN=SYNGR2
276	1457	tr|K7EJ35|K7EJ35_HUMAN	54.49	6	6	311450	1	1	1		18812	Synaptogyrin 2 isoform CRA_a OS=Homo sapiens GN=SYNGR2 PE=1 SV=1
308	1521	Q13443|ADAM9_HUMAN	54.12	1	1	0	1	1	1		90556	Disintegrin and metalloproteinase domain-containing protein 9 OS=Homo sapiens GN=ADAM9 PE=1 SV=1
280	1205	O15031|PLXB2_HUMAN	53.66	1	1	146670	1	1	1		205126	Plexin-B2 OS=Homo sapiens GN=PLXNB2 PE=1 SV=3
304	1470	Q15758-3|AAAT_HUMAN	53.27	3	3	1254000	1	1	1		33710	Isoform 3 of Neutral amino acid transporter B(0) OS=Homo sapiens GN=SLC1A5
304	1472	Q15758-2|AAAT_HUMAN	53.27	3	3	1254000	1	1	1		36636	Isoform 2 of Neutral amino acid transporter B(0) OS=Homo sapiens GN=SLC1A5
304	1473	tr|M0QXM4|M0QXM4_HUMAN	53.27	3	3	1254000	1	1	1		39443	Neutral amino acid transporter B(0) OS=Homo sapiens GN=SLC1A5 PE=1 SV=1
304	1479	Q15758|AAAT_HUMAN	53.27	2	2	1254000	1	1	1		56598	Neutral amino acid transporter B(0) OS=Homo sapiens GN=SLC1A5 PE=1 SV=2
277	1144	tr|F5GXH2|F5GXH2_HUMAN	52.67	12	12	346760	1	1	1	Oxidation (M)	12483	L-lactate dehydrogenase A chain (Fragment) OS=Homo sapiens GN=LDHA PE=1 SV=1
277	1145	tr|F5GYU2|F5GYU2_HUMAN	52.67	10	10	346760	1	1	1	Oxidation (M)	15846	L-lactate dehydrogenase A chain (Fragment) OS=Homo sapiens GN=LDHA PE=1 SV=1
277	1146	tr|F5GXY2|F5GXY2_HUMAN	52.67	9	9	346760	1	1	1	Oxidation (M)	17259	L-lactate dehydrogenase A chain (Fragment) OS=Homo sapiens GN=LDHA PE=1 SV=2
277	1147	P00338-5|LDHA_HUMAN	52.67	6	6	346760	1	1	1	Oxidation (M)	26712	Isoform 5 of L-lactate dehydrogenase A chain OS=Homo sapiens GN=LDHA
277	1148	P00338-2|LDHA_HUMAN	52.67	5	5	346760	1	1	1	Oxidation (M)	30057	Isoform 2 of L-lactate dehydrogenase A chain OS=Homo sapiens GN=LDHA
277	1149	P00338|LDHA_HUMAN	52.67	4	4	346760	1	1	1	Oxidation (M)	36689	L-lactate dehydrogenase A chain OS=Homo sapiens GN=LDHA PE=1 SV=2
277	1150	P00338-3|LDHA_HUMAN	52.67	4	4	346760	1	1	1	Oxidation (M)	39837	Isoform 3 of L-lactate dehydrogenase A chain OS=Homo sapiens GN=LDHA
277	1461	tr|F5H5J4|F5H5J4_HUMAN	52.67	16	16	346760	1	1	1	Oxidation (M)	9787	L-lactate dehydrogenase A chain OS=Homo sapiens GN=LDHA PE=1 SV=1
277	1462	tr|F5H6W8|F5H6W8_HUMAN	52.67	15	15	346760	1	1	1	Oxidation (M)	10302	L-lactate dehydrogenase A chain OS=Homo sapiens GN=LDHA PE=1 SV=1
277	1463	P00338-4|LDHA_HUMAN	52.67	5	5	346760	1	1	1	Oxidation (M)	30205	Isoform 4 of L-lactate dehydrogenase A chain OS=Homo sapiens GN=LDHA
268	1306	P62937|PPIA_HUMAN	51.49	5	5	1207400	1	1	1		18012	Peptidyl-prolyl cis-trans isomerase A OS=Homo sapiens GN=PPIA PE=1 SV=2
268	1480	tr|F8WE65|F8WE65_HUMAN	51.49	8	8	1207400	1	1	1		13022	Peptidyl-prolyl cis-trans isomerase OS=Homo sapiens GN=PPIA PE=1 SV=1
268	1481	tr|C9J5S7|C9J5S7_HUMAN	51.49	7	7	1207400	1	1	1		13208	Peptidyl-prolyl cis-trans isomerase OS=Homo sapiens GN=PPIA PE=1 SV=1
249	837	P08473|NEP_HUMAN	50.44	1	1	1620000	1	1	1		85514	Neprilysin OS=Homo sapiens GN=MME PE=1 SV=2
249	1180	tr|C9J9X7|C9J9X7_HUMAN	50.44	6	6	1620000	1	1	1		17991	Neprilysin (Fragment) OS=Homo sapiens GN=MME PE=4 SV=1
249	1181	tr|C9JR96|C9JR96_HUMAN	50.44	4	4	1620000	1	1	1		26223	Neprilysin (Fragment) OS=Homo sapiens GN=MME PE=4 SV=1
309	1527	Q9NQX3|GEPH_HUMAN	48.91	1	1	236050	1	1	1		79748	Gephyrin OS=Homo sapiens GN=GPHN PE=1 SV=1
309	1528	Q9NQX3-2|GEPH_HUMAN	48.91	1	1	236050	1	1	1		83448	Isoform 2 of Gephyrin OS=Homo sapiens GN=GPHN
309	1531	tr|F5H039|F5H039_HUMAN	48.91	1	1	236050	1	1	1		84734	Gephyrin OS=Homo sapiens GN=GPHN PE=1 SV=1
305	1498	Q9H6X2-3|ANTR1_HUMAN	47.45	3	3	0	1	1	1		33280	Isoform 3 of Anthrax toxin receptor 1 OS=Homo sapiens GN=ANTXR1
305	1501	Q9H6X2-4|ANTR1_HUMAN	47.45	3	3	0	1	1	1		37055	Isoform 4 of Anthrax toxin receptor 1 OS=Homo sapiens GN=ANTXR1
305	1503	Q9H6X2-6|ANTR1_HUMAN	47.45	3	3	0	1	1	1		39742	Isoform 6 of Anthrax toxin receptor 1 OS=Homo sapiens GN=ANTXR1
305	1504	Q9H6X2-2|ANTR1_HUMAN	47.45	3	3	0	1	1	1		41157	Isoform 2 of Anthrax toxin receptor 1 OS=Homo sapiens GN=ANTXR1
305	1505	Q9H6X2-5|ANTR1_HUMAN	47.45	2	2	0	1	1	1		59205	Isoform 5 of Anthrax toxin receptor 1 OS=Homo sapiens GN=ANTXR1
305	1506	Q9H6X2|ANTR1_HUMAN	47.45	2	2	0	1	1	1		62789	Anthrax toxin receptor 1 OS=Homo sapiens GN=ANTXR1 PE=1 SV=2
316	1565	Q5TF39|NAGT1_HUMAN	47.22	2	2	793880	1	1	1		56218	Sodium-dependent glucose transporter 1 OS=Homo sapiens GN=NAGLT1 PE=2 SV=1
255	814	P05362|ICAM1_HUMAN	46.78	2	2	215180	1	1	1	Carbamidomethylation	57825	Intercellular adhesion molecule 1 OS=Homo sapiens GN=ICAM1 PE=1 SV=2
255	1118	tr|E7ESS4|E7ESS4_HUMAN	46.78	3	3	215180	1	1	1	Carbamidomethylation	33700	Intercellular adhesion molecule 1 OS=Homo sapiens GN=ICAM1 PE=1 SV=1
306	1513	tr|E7EQG2|E7EQG2_HUMAN	46.16	3	3	222470	1	1	1		41290	Eukaryotic initiation factor 4A-II OS=Homo sapiens GN=EIF4A2 PE=1 SV=1
306	1514	P60842|IF4A1_HUMAN	46.16	2	2	222470	1	1	1		46154	Eukaryotic initiation factor 4A-I OS=Homo sapiens GN=EIF4A1 PE=1 SV=1
306	1515	Q14240|IF4A2_HUMAN	46.16	2	2	222470	1	1	1		46402	Eukaryotic initiation factor 4A-II OS=Homo sapiens GN=EIF4A2 PE=1 SV=2
306	1516	Q14240-2|IF4A2_HUMAN	46.16	2	2	222470	1	1	1		46489	Isoform 2 of Eukaryotic initiation factor 4A-II OS=Homo sapiens GN=EIF4A2
285	1265	Q6UVK1|CSPG4_HUMAN	45.87	0	0	137190	1	1	1		250534	Chondroitin sulfate proteoglycan 4 OS=Homo sapiens GN=CSPG4 PE=1 SV=2
260	881	P05455|LA_HUMAN	45.82	2	2	0	1	1	1		46837	Lupus La protein OS=Homo sapiens GN=SSB PE=1 SV=2
260	1534	tr|E7ERC4|E7ERC4_HUMAN	45.82	4	4	0	1	1	1		21443	Lupus La protein (Fragment) OS=Homo sapiens GN=SSB PE=1 SV=1
250	847	P26012-2|ITB8_HUMAN	44.91	2	2	0	1	1	1		71284	Isoform 2 of Integrin beta-8 OS=Homo sapiens GN=ITGB8
250	848	P26012|ITB8_HUMAN	44.91	1	1	0	1	1	1		85632	Integrin beta-8 OS=Homo sapiens GN=ITGB8 PE=1 SV=1
257	833	Q8NBN3-2|TM87A_HUMAN	44.14	7	7	97768	1	1	1	Carbamidomethylation	20529	Isoform 2 of Transmembrane protein 87A OS=Homo sapiens GN=TMEM87A
257	834	Q8NBN3-3|TM87A_HUMAN	44.14	2	2	97768	1	1	1	Carbamidomethylation	56774	Isoform 3 of Transmembrane protein 87A OS=Homo sapiens GN=TMEM87A
257	835	Q8NBN3|TM87A_HUMAN	44.14	2	2	97768	1	1	1	Carbamidomethylation	63430	Transmembrane protein 87A OS=Homo sapiens GN=TMEM87A PE=1 SV=3
310	1535	tr|D6RDG0|D6RDG0_HUMAN	42.5	9	9	1443400	1	1	1		12060	Lysosome membrane protein 2 OS=Homo sapiens GN=SCARB2 PE=1 SV=1
310	1537	Q14108-2|SCRB2_HUMAN	42.5	3	3	1443400	1	1	1		37767	Isoform 2 of Lysosome membrane protein 2 OS=Homo sapiens GN=SCARB2
310	1539	Q14108|SCRB2_HUMAN	42.5	2	2	1443400	1	1	1		54290	Lysosome membrane protein 2 OS=Homo sapiens GN=SCARB2 PE=1 SV=2
246	919	P15924|DESP_HUMAN	42.4	0	0	29050	1	1	1	Carbamidomethylation	331774	Desmoplakin OS=Homo sapiens GN=DSP PE=1 SV=3
246	1093	P15924-2|DESP_HUMAN	42.4	0	0	29050	1	1	1	Carbamidomethylation	260116	Isoform DPII of Desmoplakin OS=Homo sapiens GN=DSP
246	1094	P15924-3|DESP_HUMAN	42.4	0	0	29050	1	1	1	Carbamidomethylation	278914	Isoform DSPIa of Desmoplakin OS=Homo sapiens GN=DSP
314	1547	tr|F8W1P7|F8W1P7_HUMAN	42.24	2	2	528950	1	1	1		52780	Natural resistance-associated macrophage protein 2 OS=Homo sapiens GN=SLC11A2 PE=3 SV=1
314	1553	P49281-5|NRAM2_HUMAN	42.24	2	2	528950	1	1	1		61048	Isoform 5 of Natural resistance-associated macrophage protein 2 OS=Homo sapiens GN=SLC11A2
314	1554	P49281-2|NRAM2_HUMAN	42.24	2	2	528950	1	1	1		61456	Isoform 1 of Natural resistance-associated macrophage protein 2 OS=Homo sapiens GN=SLC11A2
314	1556	P49281-3|NRAM2_HUMAN	42.24	2	2	528950	1	1	1		64704	Isoform 3 of Natural resistance-associated macrophage protein 2 OS=Homo sapiens GN=SLC11A2
265	1156	Q8TDB8-3|GTR14_HUMAN	41.76	4	4	917430	1	1	1		17378	Isoform 3 of Solute carrier family 2 facilitated glucose transporter member 14 OS=Homo sapiens GN=SLC2A14
265	1161	Q8TDB8-4|GTR14_HUMAN	41.76	2	2	917430	1	1	1		44892	Isoform 4 of Solute carrier family 2 facilitated glucose transporter member 14 OS=Homo sapiens GN=SLC2A14
265	1163	P11169|GTR3_HUMAN	41.76	1	1	917430	1	1	1		53924	Solute carrier family 2 facilitated glucose transporter member 3 OS=Homo sapiens GN=SLC2A3 PE=1 SV=1
265	1164	Q8TDB8-2|GTR14_HUMAN	41.76	1	1	917430	1	1	1		54015	Isoform 2 of Solute carrier family 2 facilitated glucose transporter member 14 OS=Homo sapiens GN=SLC2A14
265	1165	Q8TDB8|GTR14_HUMAN	41.76	1	1	917430	1	1	1		56320	Solute carrier family 2 facilitated glucose transporter member 14 OS=Homo sapiens GN=SLC2A14 PE=2 SV=1
265	1166	Q8TDB8-5|GTR14_HUMAN	41.76	1	1	917430	1	1	1		58249	Isoform 5 of Solute carrier family 2 facilitated glucose transporter member 14 OS=Homo sapiens GN=SLC2A14
312	1542	tr|E9PL69|E9PL69_HUMAN	41.53	3	3	203230	1	1	1		64837	Ribonucleoside-diphosphate reductase large subunit OS=Homo sapiens GN=RRM1 PE=1 SV=1
264	1154	Q5HYC2|K2026_HUMAN	41.38	0	0	250930	1	1	1		228085	Uncharacterized protein KIAA2026 OS=Homo sapiens GN=KIAA2026 PE=2 SV=2
264	1196	Q5HYC2-2|K2026_HUMAN	41.38	0	0	250930	1	1	1		224544	Isoform 2 of Uncharacterized protein KIAA2026 OS=Homo sapiens GN=KIAA2026
313	1545	Q01469|FABP5_HUMAN	40.98	7	7	1003600	1	1	1	Acetylation (Protein N-term)	15164	Fatty acid-binding protein epidermal OS=Homo sapiens GN=FABP5 PE=1 SV=3
320	1576	Q5JSH3-3|WDR44_HUMAN	40.17	2	2	0	1	1	1		48565	Isoform 3 of WD repeat-containing protein 44 OS=Homo sapiens GN=WDR44
320	1585	tr|H7BY83|H7BY83_HUMAN	40.17	1	1	0	1	1	1		89966	WD repeat-containing protein 44 (Fragment) OS=Homo sapiens GN=WDR44 PE=1 SV=1
320	1586	Q5JSH3-4|WDR44_HUMAN	40.17	1	1	0	1	1	1		91272	Isoform 4 of WD repeat-containing protein 44 OS=Homo sapiens GN=WDR44
320	1590	Q5JSH3-2|WDR44_HUMAN	40.17	1	1	0	1	1	1		100403	Isoform 2 of WD repeat-containing protein 44 OS=Homo sapiens GN=WDR44
320	1591	Q5JSH3|WDR44_HUMAN	40.17	1	1	0	1	1	1		101366	WD repeat-containing protein 44 OS=Homo sapiens GN=WDR44 PE=1 SV=1
317	1569	P02790|HEMO_HUMAN	40.13	2	2	981200	1	1	1		51676	Hemopexin OS=Homo sapiens GN=HPX PE=1 SV=2
318	1570	tr|F8VV32|F8VV32_HUMAN	39.77	12	12	111330	1	1	1		11488	Lysozyme C OS=Homo sapiens GN=LYZ PE=1 SV=1
318	1571	P61626|LYSC_HUMAN	39.77	8	8	111330	1	1	1		16537	Lysozyme C OS=Homo sapiens GN=LYZ PE=1 SV=1
319	1572	O75976|CBPD_HUMAN	39.58	1	1	115790	1	1	1		152931	Carboxypeptidase D OS=Homo sapiens GN=CPD PE=1 SV=2
275	1136	tr|B4E022|B4E022_HUMAN	38.86	3	3	188200	1	1	1		62879	Transketolase OS=Homo sapiens GN=TKT PE=1 SV=1
275	1137	P29401|TKT_HUMAN	38.86	3	3	188200	1	1	1		67878	Transketolase OS=Homo sapiens GN=TKT PE=1 SV=3
275	1138	P29401-2|TKT_HUMAN	38.86	3	3	188200	1	1	1		68814	Isoform 2 of Transketolase OS=Homo sapiens GN=TKT
321	1592	tr|E9PMC3|E9PMC3_HUMAN	38.62	7	7	0	1	1	1		12511	SID1 transmembrane family member 2 (Fragment) OS=Homo sapiens GN=SIDT2 PE=4 SV=1
321	1629	tr|F5H8L4|F5H8L4_HUMAN	38.62	1	1	0	1	1	1		94066	SID1 transmembrane family member 2 OS=Homo sapiens GN=SIDT2 PE=1 SV=1
321	1630	Q8NBJ9|SIDT2_HUMAN	38.62	1	1	0	1	1	1		94454	SID1 transmembrane family member 2 OS=Homo sapiens GN=SIDT2 PE=1 SV=2
321	1631	Q8NBJ9-2|SIDT2_HUMAN	38.62	1	1	0	1	1	1		95666	Isoform 2 of SID1 transmembrane family member 2 OS=Homo sapiens GN=SIDT2
321	1633	tr|C9JBG5|C9JBG5_HUMAN	38.62	1	1	0	1	1	1		96729	SID1 transmembrane family member 2 OS=Homo sapiens GN=SIDT2 PE=1 SV=2
323	1621	Q15046|SYK_HUMAN	38.59	1	1	201230	1	1	1		68048	Lysine--tRNA ligase OS=Homo sapiens GN=KARS PE=1 SV=3
323	1622	Q15046-2|SYK_HUMAN	38.59	1	1	201230	1	1	1		71497	Isoform Mitochondrial of Lysine--tRNA ligase OS=Homo sapiens GN=KARS
259	873	Q9H0X4|ITFG3_HUMAN	38.47	2	2	0	1	1	1		59660	Protein ITFG3 OS=Homo sapiens GN=ITFG3 PE=1 SV=1
259	1219	tr|B4DGG1|B4DGG1_HUMAN	38.47	2	2	0	1	1	1		57547	Uncharacterized protein OS=Homo sapiens PE=1 SV=1
259	1220	Q9H0X4-2|ITFG3_HUMAN	38.47	2	2	0	1	1	1		58388	Isoform 2 of Protein ITFG3 OS=Homo sapiens GN=ITFG3
322	1602	tr|C9JA17|C9JA17_HUMAN	37.81	5	5	212710	1	1	1		20140	V-type proton ATPase catalytic subunit A (Fragment) OS=Homo sapiens GN=ATP6V1A PE=1 SV=2
322	1603	tr|C9JVW8|C9JVW8_HUMAN	37.81	4	4	212710	1	1	1		24180	V-type proton ATPase catalytic subunit A (Fragment) OS=Homo sapiens GN=ATP6V1A PE=1 SV=1
322	1606	P38606-2|VATA_HUMAN	37.81	2	2	212710	1	1	1		64736	Isoform 2 of V-type proton ATPase catalytic subunit A OS=Homo sapiens GN=ATP6V1A
322	1607	P38606|VATA_HUMAN	37.81	1	1	212710	1	1	1		68304	V-type proton ATPase catalytic subunit A OS=Homo sapiens GN=ATP6V1A PE=1 SV=2
274	1135	O60231|DHX16_HUMAN	37.47	1	1	281120	1	1	1	Deamidation (NQ)	119263	Putative pre-mRNA-splicing factor ATP-dependent RNA helicase DHX16 OS=Homo sapiens GN=DHX16 PE=1 SV=2
274	1624	tr|A2AB15|A2AB15_HUMAN	37.47	3	3	281120	1	1	1	Deamidation (NQ)	34881	Putative pre-mRNA-splicing factor ATP-dependent RNA helicase DHX16 (Fragment) OS=Homo sapiens GN=DHX16 PE=1 SV=1
245	878	tr|D6RC96|D6RC96_HUMAN	37.01	3	3	11867000	1	1	1	Deamidation (NQ)	50353	Zinc finger and BTB domain-containing protein 49 OS=Homo sapiens GN=ZBTB49 PE=4 SV=1
245	879	Q6ZSB9-2|ZBT49_HUMAN	37.01	2	2	11867000	1	1	1	Deamidation (NQ)	71222	Isoform 2 of Zinc finger and BTB domain-containing protein 49 OS=Homo sapiens GN=ZBTB49
245	880	Q6ZSB9|ZBT49_HUMAN	37.01	2	2	11867000	1	1	1	Deamidation (NQ)	85061	Zinc finger and BTB domain-containing protein 49 OS=Homo sapiens GN=ZBTB49 PE=2 SV=3
245	1608	tr|H0YAD4|H0YAD4_HUMAN	37.01	12	12	11867000	1	1	1	Deamidation (NQ)	13897	Zinc finger and BTB domain-containing protein 49 (Fragment) OS=Homo sapiens GN=ZBTB49 PE=4 SV=1
245	1609	tr|H0Y8P2|H0Y8P2_HUMAN	37.01	9	9	11867000	1	1	1	Deamidation (NQ)	19486	Zinc finger and BTB domain-containing protein 49 (Fragment) OS=Homo sapiens GN=ZBTB49 PE=4 SV=1
295	1342	Q12774|ARHG5_HUMAN	36.59	1	1	199160	1	1	1		176799	Rho guanine nucleotide exchange factor 5 OS=Homo sapiens GN=ARHGEF5 PE=1 SV=3
325	1662	Q96M98|PACRG_HUMAN	35.08	3	3	0	1	1	1		33342	Parkin coregulated gene protein OS=Homo sapiens GN=PACRG PE=1 SV=2
267	1203	P08581-2|MET_HUMAN	34.94	1	1	394920	1	1	1		157711	Isoform 2 of Hepatocyte growth factor receptor OS=Homo sapiens GN=MET
326	1665	P08670|VIME_HUMAN	34.45	3	3	316760	1	1	1		53652	Vimentin OS=Homo sapiens GN=VIM PE=1 SV=4
293	1321	P10253|LYAG_HUMAN	34.43	1	1	49621	1	1	1		105324	Lysosomal alpha-glucosidase OS=Homo sapiens GN=GAA PE=1 SV=4
327	1666	Q15393|SF3B3_HUMAN	34.35	1	1	68061	1	1	1		135577	Splicing factor 3B subunit 3 OS=Homo sapiens GN=SF3B3 PE=1 SV=4
278	1183	Q9H3S7|PTN23_HUMAN	33.43	0	0	269250	1	1	1		178972	Tyrosine-protein phosphatase non-receptor type 23 OS=Homo sapiens GN=PTPN23 PE=1 SV=1
329	1679	Q9UBT2-2|SAE2_HUMAN	33.33	2	2	37807	1	1	1		60839	Isoform 2 of SUMO-activating enzyme subunit 2 OS=Homo sapiens GN=UBA2
329	1681	Q9UBT2|SAE2_HUMAN	33.33	1	1	37807	1	1	1		71224	SUMO-activating enzyme subunit 2 OS=Homo sapiens GN=UBA2 PE=1 SV=2
330	1687	tr|F5GWN5|F5GWN5_HUMAN	33.15	1	1	2039200	1	1	1	Deamidation (NQ)	181685	Phosphatidylinositol 4-phosphate 3-kinase C2 domain-containing subunit beta OS=Homo sapiens GN=PIK3C2B PE=1 SV=1
330	1688	O00750|P3C2B_HUMAN	33.15	1	1	2039200	1	1	1	Deamidation (NQ)	184767	Phosphatidylinositol 4-phosphate 3-kinase C2 domain-containing subunit beta OS=Homo sapiens GN=PIK3C2B PE=1 SV=2
252	902	tr|I6L894|I6L894_HUMAN	33.06	0	0	5629300	1	1	1		430259	Ankyrin-2 OS=Homo sapiens GN=ANK2 PE=1 SV=1
252	903	Q01484|ANK2_HUMAN	33.06	0	0	5629300	1	1	1		433719	Ankyrin-2 OS=Homo sapiens GN=ANK2 PE=1 SV=4
332	1697	tr|H7C1V0|H7C1V0_HUMAN	32.52	5	5	148750	1	1	1		20371	Cathepsin D light chain (Fragment) OS=Homo sapiens GN=CTSD PE=1 SV=1
332	1698	tr|H7C469|H7C469_HUMAN	32.52	3	3	148750	1	1	1		40453	Uncharacterized protein (Fragment) OS=Homo sapiens PE=3 SV=1
332	1699	P07339|CATD_HUMAN	32.52	2	2	148750	1	1	1		44552	Cathepsin D OS=Homo sapiens GN=CTSD PE=1 SV=1
292	1318	Q13018-2|PLA2R_HUMAN	32.43	1	1	0	1	1	1	Deamidation (NQ)	152805	Isoform 2 of Secretory phospholipase A2 receptor OS=Homo sapiens GN=PLA2R1
292	1320	Q13018|PLA2R_HUMAN	32.43	0	0	0	1	1	1	Deamidation (NQ)	168600	Secretory phospholipase A2 receptor OS=Homo sapiens GN=PLA2R1 PE=1 SV=2
271	1714	Q4G0J3-3|LARP7_HUMAN	31.86	2	2	65025000	1	1	1		67654	Isoform 3 of La-related protein 7 OS=Homo sapiens GN=LARP7
333	1707	tr|F8WDH2|F8WDH2_HUMAN	31.79	18	18	142530	1	1	1		5148	Trafficking kinesin-binding protein 1 OS=Homo sapiens GN=TRAK1 PE=4 SV=1
335	1709	Q8WUA4-2|TF3C2_HUMAN	31.46	2	2	868330	1	1	1	Carbamidomethylation	64003	Isoform 2 of General transcription factor 3C polypeptide 2 OS=Homo sapiens GN=GTF3C2
335	1710	Q8WUA4|TF3C2_HUMAN	31.46	1	1	868330	1	1	1	Carbamidomethylation	100680	General transcription factor 3C polypeptide 2 OS=Homo sapiens GN=GTF3C2 PE=1 SV=2
336	1711	Q9UGU0-2|TCF20_HUMAN	31.43	2	2	2412200	1	1	1	Deamidation (NQ)	209652	Isoform 2 of Transcription factor 20 OS=Homo sapiens GN=TCF20
336	1712	Q9UGU0|TCF20_HUMAN	31.43	2	2	2412200	1	1	1	Deamidation (NQ)	211769	Transcription factor 20 OS=Homo sapiens GN=TCF20 PE=1 SV=3
284	1256	tr|H0YJG6|H0YJG6_HUMAN	31.35	8	8	220480	1	1	1		12923	Activator of 90 kDa heat shock protein ATPase homolog 1 (Fragment) OS=Homo sapiens GN=AHSA1 PE=1 SV=1
284	1257	tr|H0YJU2|H0YJU2_HUMAN	31.35	7	7	220480	1	1	1		15013	Activator of 90 kDa heat shock protein ATPase homolog 1 (Fragment) OS=Homo sapiens GN=AHSA1 PE=1 SV=1
284	1258	tr|G3V438|G3V438_HUMAN	31.35	4	4	220480	1	1	1		22978	Activator of 90 kDa heat shock protein ATPase homolog 1 (Fragment) OS=Homo sapiens GN=AHSA1 PE=1 SV=1
284	1259	O95433|AHSA1_HUMAN	31.35	3	3	220480	1	1	1		38274	Activator of 90 kDa heat shock protein ATPase homolog 1 OS=Homo sapiens GN=AHSA1 PE=1 SV=1
338	1737	tr|H3BM42|H3BM42_HUMAN	31.02	1	1	364780	1	1	1		79317	Golgi apparatus protein 1 OS=Homo sapiens GN=GLG1 PE=1 SV=1
338	1743	Q92896|GSLG1_HUMAN	31.02	1	1	364780	1	1	1		134552	Golgi apparatus protein 1 OS=Homo sapiens GN=GLG1 PE=1 SV=2
338	1744	Q92896-3|GSLG1_HUMAN	31.02	1	1	364780	1	1	1		135995	Isoform 3 of Golgi apparatus protein 1 OS=Homo sapiens GN=GLG1
338	1745	Q92896-2|GSLG1_HUMAN	31.02	1	1	364780	1	1	1		137222	Isoform 2 of Golgi apparatus protein 1 OS=Homo sapiens GN=GLG1
247	831	P07942|LAMB1_HUMAN	30.64	0	0	400230	1	1	1		198037	Laminin subunit beta-1 OS=Homo sapiens GN=LAMB1 PE=1 SV=2
247	832	tr|G3XAI2|G3XAI2_HUMAN	30.64	0	0	400230	1	1	1		200477	Laminin subunit beta-1 OS=Homo sapiens GN=LAMB1 PE=1 SV=1
258	842	Q9H0U4|RAB1B_HUMAN	30.62	3	3	282020	1	1	1		22171	Ras-related protein Rab-1B OS=Homo sapiens GN=RAB1B PE=1 SV=1
258	843	P62820|RAB1A_HUMAN	30.62	3	3	282020	1	1	1		22678	Ras-related protein Rab-1A OS=Homo sapiens GN=RAB1A PE=1 SV=3
258	1210	tr|H0YMN7|H0YMN7_HUMAN	30.62	8	8	282020	1	1	1		10484	Ras-related protein Rab-8B OS=Homo sapiens GN=RAB8B PE=4 SV=1
258	1211	P62820-3|RAB1A_HUMAN	30.62	5	5	282020	1	1	1		13903	Isoform 3 of Ras-related protein Rab-1A OS=Homo sapiens GN=RAB1A
258	1212	tr|E9PLD0|E9PLD0_HUMAN	30.62	4	4	282020	1	1	1		18483	Ras-related protein Rab-1B OS=Homo sapiens GN=RAB1B PE=3 SV=1
258	1213	tr|H0YNE9|H0YNE9_HUMAN	30.62	4	4	282020	1	1	1		21868	Ras-related protein Rab-8B (Fragment) OS=Homo sapiens GN=RAB8B PE=1 SV=1
258	1214	P61006|RAB8A_HUMAN	30.62	3	3	282020	1	1	1		23668	Ras-related protein Rab-8A OS=Homo sapiens GN=RAB8A PE=1 SV=1
258	1215	Q92930|RAB8B_HUMAN	30.62	3	3	282020	1	1	1		23584	Ras-related protein Rab-8B OS=Homo sapiens GN=RAB8B PE=1 SV=2
258	1216	P61006-2|RAB8A_HUMAN	30.62	3	3	282020	1	1	1		23564	Isoform 2 of Ras-related protein Rab-8A OS=Homo sapiens GN=RAB8A
339	1751	tr|G3V220|G3V220_HUMAN	30.38	1	1	461740	1	1	1		116167	Transcription elongation regulator 1 OS=Homo sapiens GN=TCERG1 PE=1 SV=1
339	1752	O14776-2|TCRG1_HUMAN	30.38	1	1	461740	1	1	1		121690	Isoform 2 of Transcription elongation regulator 1 OS=Homo sapiens GN=TCERG1
339	1753	O14776|TCRG1_HUMAN	30.38	1	1	461740	1	1	1		123901	Transcription elongation regulator 1 OS=Homo sapiens GN=TCERG1 PE=1 SV=2
261	904	P19021-2|AMD_HUMAN	30.25	1	1	270030	1	1	1		96258	Isoform 2 of Peptidyl-glycine alpha-amidating monooxygenase OS=Homo sapiens GN=PAM
261	905	P19021-4|AMD_HUMAN	30.25	1	1	270030	1	1	1		98762	Isoform 4 of Peptidyl-glycine alpha-amidating monooxygenase OS=Homo sapiens GN=PAM
261	906	P19021-3|AMD_HUMAN	30.25	1	1	270030	1	1	1		100818	Isoform 3 of Peptidyl-glycine alpha-amidating monooxygenase OS=Homo sapiens GN=PAM
261	907	P19021-6|AMD_HUMAN	30.25	1	1	270030	1	1	1		106276	Isoform 6 of Peptidyl-glycine alpha-amidating monooxygenase OS=Homo sapiens GN=PAM
261	908	P19021|AMD_HUMAN	30.25	1	1	270030	1	1	1		108332	Peptidyl-glycine alpha-amidating monooxygenase OS=Homo sapiens GN=PAM PE=1 SV=2
261	909	P19021-5|AMD_HUMAN	30.25	1	1	270030	1	1	1		108403	Isoform 5 of Peptidyl-glycine alpha-amidating monooxygenase OS=Homo sapiens GN=PAM
261	1177	tr|H7BYD9|H7BYD9_HUMAN	30.25	1	1	270030	1	1	1		75683	Peptidyl-glycine alpha-amidating monooxygenase (Fragment) OS=Homo sapiens GN=PAM PE=1 SV=1
287	1278	Q14432|PDE3A_HUMAN	30.24	1	1	208650	1	1	1		124979	cGMP-inhibited 3' 5'-cyclic phosphodiesterase A OS=Homo sapiens GN=PDE3A PE=1 SV=3
297	1756	P25092|GUC2C_HUMAN	30	1	1	453360000	1	1	1		123403	Heat-stable enterotoxin receptor OS=Homo sapiens GN=GUCY2C PE=1 SV=2
346	1782	Q9HAW0|BRF2_HUMAN	29.92	2	2	672210	1	1	1	Carbamidomethylation	46533	Transcription factor IIIB 50 kDa subunit OS=Homo sapiens GN=BRF2 PE=1 SV=1
282	1245	P0CAP2|GRL1A_HUMAN	29.7	2	2	620140	1	1	1	Deamidation (NQ)	41740	DNA-directed RNA polymerase II subunit GRINL1A OS=Homo sapiens GN=POLR2M PE=1 SV=1
342	1757	P10321|1C07_HUMAN	29.7	7	7	432730	1	1	1		40649	HLA class I histocompatibility antigen Cw-7 alpha chain OS=Homo sapiens GN=HLA-C PE=1 SV=3
343	1758	O75445|USH2A_HUMAN	29.67	0	0	15236000	1	1	1		575607	Usherin OS=Homo sapiens GN=USH2A PE=1 SV=3
343	1759	O75445-3|USH2A_HUMAN	29.67	0	0	15236000	1	1	1		578281	Isoform 3 of Usherin OS=Homo sapiens GN=USH2A
344	1760	P10636-3|TAU_HUMAN	29.53	5	5	55524	1	1	1		32944	Isoform Tau-A of Microtubule-associated protein tau OS=Homo sapiens GN=MAPT
344	1761	tr|I3L170|I3L170_HUMAN	29.53	5	5	55524	1	1	1		35671	Microtubule-associated protein OS=Homo sapiens GN=MAPT PE=1 SV=1
344	1762	P10636-2|TAU_HUMAN	29.53	5	5	55524	1	1	1		36760	Isoform Fetal-tau of Microtubule-associated protein tau OS=Homo sapiens GN=MAPT
344	1763	P10636-4|TAU_HUMAN	29.53	4	4	55524	1	1	1		39720	Isoform Tau-B of Microtubule-associated protein tau OS=Homo sapiens GN=MAPT
344	1764	P10636-6|TAU_HUMAN	29.53	4	4	55524	1	1	1		40007	Isoform Tau-D of Microtubule-associated protein tau OS=Homo sapiens GN=MAPT
344	1765	P10636-5|TAU_HUMAN	29.53	4	4	55524	1	1	1		42603	Isoform Tau-C of Microtubule-associated protein tau OS=Homo sapiens GN=MAPT
344	1766	P10636-7|TAU_HUMAN	29.53	4	4	55524	1	1	1		42967	Isoform Tau-E of Microtubule-associated protein tau OS=Homo sapiens GN=MAPT
344	1767	P10636-8|TAU_HUMAN	29.53	4	4	55524	1	1	1		45850	Isoform Tau-F of Microtubule-associated protein tau OS=Homo sapiens GN=MAPT
344	1768	P10636|TAU_HUMAN	29.53	2	2	55524	1	1	1		78928	Microtubule-associated protein tau OS=Homo sapiens GN=MAPT PE=1 SV=5
344	1769	P10636-9|TAU_HUMAN	29.53	2	2	55524	1	1	1		80941	Isoform Tau-G of Microtubule-associated protein tau OS=Homo sapiens GN=MAPT
345	1774	Q4G0U5-3|PCDP1_HUMAN	29.18	2	2	0	1	1	1	Oxidation (M)	60204	Isoform 3 of Primary ciliary dyskinesia protein 1 OS=Homo sapiens GN=PCDP1
291	1312	tr|G3V2E1|G3V2E1_HUMAN	29.16	4	4	50240	1	1	1	Carbamidomethylation; Deamidation (NQ)	25255	Spermatogenesis-associated protein 7 (Fragment) OS=Homo sapiens GN=SPATA7 PE=4 SV=1
291	1313	Q9P0W8-3|SPAT7_HUMAN	29.16	2	2	50240	1	1	1	Carbamidomethylation; Deamidation (NQ)	51931	Isoform 3 of Spermatogenesis-associated protein 7 OS=Homo sapiens GN=SPATA7
291	1314	Q9P0W8-2|SPAT7_HUMAN	29.16	1	1	50240	1	1	1	Carbamidomethylation; Deamidation (NQ)	64160	Isoform 2 of Spermatogenesis-associated protein 7 OS=Homo sapiens GN=SPATA7
291	1315	Q9P0W8|SPAT7_HUMAN	29.16	1	1	50240	1	1	1	Carbamidomethylation; Deamidation (NQ)	67719	Spermatogenesis-associated protein 7 OS=Homo sapiens GN=SPATA7 PE=2 SV=3

## Sheet: Band 2
Protein Group	Protein ID	Accession	-10lgP	Coverage (%)	Coverage (%) Band 2	Area Band 2	#Peptides	#Unique	#Spec Band 2	PTM	Avg. Mass	Description
1	39	Q01518-2|CAP1_HUMAN	337.06	65	65	8829500000	43	42	290	Carbamidomethylation; Oxidation (M); Deamidation (NQ); Acetylation (Protein N-term)	51830	Isoform 2 of Adenylyl cyclase-associated protein 1 OS=Homo sapiens GN=CAP1
1	40	Q01518|CAP1_HUMAN	337.06	65	65	8829500000	43	42	290	Carbamidomethylation; Oxidation (M); Deamidation (NQ); Acetylation (Protein N-term)	51902	Adenylyl cyclase-associated protein 1 OS=Homo sapiens GN=CAP1 PE=1 SV=5
2	186	Q9Y230|RUVB2_HUMAN	294.62	53	53	1773700000	31	31	94	Carbamidomethylation; Oxidation (M); Deamidation (NQ); Acetylation (Protein N-term)	51157	RuvB-like 2 OS=Homo sapiens GN=RUVBL2 PE=1 SV=3
3	42	P11142|HSP7C_HUMAN	280.65	38	38	289540000	27	21	71	Oxidation (M); Deamidation (NQ)	70898	Heat shock cognate 71 kDa protein OS=Homo sapiens GN=HSPA8 PE=1 SV=1
4	298	Q9Y265|RUVB1_HUMAN	251.41	61	61	908150000	26	26	70	Carbamidomethylation; Oxidation (M); Deamidation (NQ)	50228	RuvB-like 1 OS=Homo sapiens GN=RUVBL1 PE=1 SV=1
5	12	P02768|ALBU_HUMAN	288.04	50	50	393780000	36	31	69	Carbamidomethylation; Oxidation (M); Deamidation (NQ)	69367	Serum albumin OS=Homo sapiens GN=ALB PE=1 SV=2
6	2	P04264|K2C1_HUMAN	328.52	56	56	359900000	42	30	61	Carbamidomethylation; Oxidation (M); Deamidation (NQ); Acetylation (Protein N-term)	66039	Keratin type II cytoskeletal 1 OS=Homo sapiens GN=KRT1 PE=1 SV=6
7	22	P13639|EF2_HUMAN	267.16	30	30	388820000	26	26	59	Carbamidomethylation; Oxidation (M); Deamidation (NQ); Acetylation (Protein N-term)	95338	Elongation factor 2 OS=Homo sapiens GN=EEF2 PE=1 SV=4
8	8	P07900|HS90A_HUMAN	266.84	33	33	218450000	30	17	54	Carbamidomethylation; Oxidation (M); Deamidation (NQ)	84660	Heat shock protein HSP 90-alpha OS=Homo sapiens GN=HSP90AA1 PE=1 SV=5
8	10	P07900-2|HS90A_HUMAN	266.84	28	28	218450000	30	17	54	Carbamidomethylation; Oxidation (M); Deamidation (NQ)	98161	Isoform 2 of Heat shock protein HSP 90-alpha OS=Homo sapiens GN=HSP90AA1
9	1	P55072|TERA_HUMAN	257.02	42	42	144190000	35	35	48	Carbamidomethylation; Oxidation (M); Acetylation (Protein N-term)	89322	Transitional endoplasmic reticulum ATPase OS=Homo sapiens GN=VCP PE=1 SV=4
10	6852	P21281|VATB2_HUMAN	258.19	34	34	133970000	17	6	47	Carbamidomethylation; Oxidation (M); Deamidation (NQ)	56501	V-type proton ATPase subunit B brain isoform OS=Homo sapiens GN=ATP6V1B2 PE=1 SV=3
11	6841	Q16851|UGPA_HUMAN	249.08	42	42	17010000	25	2	46	Carbamidomethylation; Oxidation (M); Deamidation (NQ)	56940	UTP--glucose-1-phosphate uridylyltransferase OS=Homo sapiens GN=UGP2 PE=1 SV=5
13	4	P35908|K22E_HUMAN	343	50	50	137800000	36	27	45	Carbamidomethylation; Oxidation (M); Deamidation (NQ)	65433	Keratin type II cytoskeletal 2 epidermal OS=Homo sapiens GN=KRT2 PE=1 SV=2
14	36	P13645|K1C10_HUMAN	266.95	38	38	219780000	26	21	45	Carbamidomethylation; Oxidation (M); Deamidation (NQ)	58827	Keratin type I cytoskeletal 10 OS=Homo sapiens GN=KRT10 PE=1 SV=6
12	404	P08107|HSP71_HUMAN	260.82	30	30	37589000	20	8	45	Oxidation (M); Deamidation (NQ)	70052	Heat shock 70 kDa protein 1A/1B OS=Homo sapiens GN=HSPA1A PE=1 SV=5
15	6843	Q16851-2|UGPA_HUMAN	245.55	41	41	24137000	24	1	44	Carbamidomethylation; Oxidation (M); Deamidation (NQ); Acetylation (Protein N-term)	55677	Isoform 2 of UTP--glucose-1-phosphate uridylyltransferase OS=Homo sapiens GN=UGP2
17	1557	P40123|CAP2_HUMAN	243.33	36	36	339010000	20	19	42	Carbamidomethylation; Oxidation (M); Deamidation (NQ); Acetylation (Protein N-term)	52824	Adenylyl cyclase-associated protein 2 OS=Homo sapiens GN=CAP2 PE=1 SV=1
17	1549	tr|E9PDI2|E9PDI2_HUMAN	243.33	39	39	339010000	20	19	42	Carbamidomethylation; Oxidation (M); Deamidation (NQ); Acetylation (Protein N-term)	49823	Adenylyl cyclase-associated protein OS=Homo sapiens GN=CAP2 PE=1 SV=1
18	19	P35527|K1C9_HUMAN	310.71	44	44	244930000	27	26	41	Carbamidomethylation; Oxidation (M); Deamidation (NQ)	62064	Keratin type I cytoskeletal 9 OS=Homo sapiens GN=KRT9 PE=1 SV=3
19	9	P08238|HS90B_HUMAN	265.08	39	39	92791000	31	17	41	Carbamidomethylation; Oxidation (M)	83264	Heat shock protein HSP 90-beta OS=Homo sapiens GN=HSP90AB1 PE=1 SV=4
20	6846	Q13867|BLMH_HUMAN	238.48	38	38	264670000	21	21	39	Carbamidomethylation; Oxidation (M); Deamidation (NQ); Acetylation (Protein N-term)	52562	Bleomycin hydrolase OS=Homo sapiens GN=BLMH PE=1 SV=1
21	1019	O75083|WDR1_HUMAN	233.23	38	38	197090000	22	22	34	Carbamidomethylation; Oxidation (M); Deamidation (NQ)	66194	WD repeat-containing protein 1 OS=Homo sapiens GN=WDR1 PE=1 SV=4
22	6886	tr|H0YC04|H0YC04_HUMAN	214.82	62	62	902130	12	1	31	Carbamidomethylation; Oxidation (M); Deamidation (NQ); Acetylation (Protein N-term)	21122	V-type proton ATPase subunit B brain isoform (Fragment) OS=Homo sapiens GN=ATP6V1B2 PE=1 SV=1
23	6860	Q6DD88|ATLA3_HUMAN	229.48	27	27	124300000	13	13	28	Oxidation (M); Deamidation (NQ)	60542	Atlastin-3 OS=Homo sapiens GN=ATL3 PE=1 SV=1
24	6844	P14868|SYDC_HUMAN	253.25	47	47	100160000	22	22	26	Carbamidomethylation; Oxidation (M)	57136	Aspartate--tRNA ligase cytoplasmic OS=Homo sapiens GN=DARS PE=1 SV=2
26	334	P34931|HS71L_HUMAN	210.5	20	20	562390	12	1	26	Oxidation (M); Deamidation (NQ)	70375	Heat shock 70 kDa protein 1-like OS=Homo sapiens GN=HSPA1L PE=1 SV=2
25	66	P60709|ACTB_HUMAN	207.15	41	41	78263000	13	4	26	Carbamidomethylation; Oxidation (M); Acetylation (Protein N-term)	41737	Actin cytoplasmic 1 OS=Homo sapiens GN=ACTB PE=1 SV=1
27	493	Q14247|SRC8_HUMAN	230.97	40	40	33246000	22	22	24	Oxidation (M)	61586	Src substrate cortactin OS=Homo sapiens GN=CTTN PE=1 SV=2
29	6854	tr|H0Y4R1|H0Y4R1_HUMAN	222.84	33	33	88402000	15	12	24	Carbamidomethylation; Oxidation (M); Deamidation (NQ)	51077	Inosine-5'-monophosphate dehydrogenase 2 (Fragment) OS=Homo sapiens GN=IMPDH2 PE=1 SV=1
29	6855	P12268|IMDH2_HUMAN	222.84	30	30	88402000	15	12	24	Carbamidomethylation; Oxidation (M); Deamidation (NQ)	55805	Inosine-5'-monophosphate dehydrogenase 2 OS=Homo sapiens GN=IMPDH2 PE=1 SV=2
30	6856	P23381|SYWC_HUMAN	213.54	30	30	58298000	16	16	24	Carbamidomethylation; Oxidation (M)	53165	Tryptophan--tRNA ligase cytoplasmic OS=Homo sapiens GN=WARS PE=1 SV=2
28	170	P68104|EF1A1_HUMAN	204.15	26	26	620510000	12	12	24	Oxidation (M); Acetylation (Protein N-term)	50141	Elongation factor 1-alpha 1 OS=Homo sapiens GN=EEF1A1 PE=1 SV=1
28	171	Q5VTE0|EF1A3_HUMAN	204.15	26	26	620510000	12	12	24	Oxidation (M); Acetylation (Protein N-term)	50185	Putative elongation factor 1-alpha-like 3 OS=Homo sapiens GN=EEF1A1P5 PE=5 SV=1
32	16	P47712|PA24A_HUMAN	211.67	23	23	39835000	15	15	23	Carbamidomethylation; Oxidation (M)	85239	Cytosolic phospholipase A2 OS=Homo sapiens GN=PLA2G4A PE=1 SV=2
31	62	P13647|K2C5_HUMAN	184.38	24	24	8049200	20	4	23	Carbamidomethylation; Oxidation (M); Acetylation (Protein N-term)	62378	Keratin type II cytoskeletal 5 OS=Homo sapiens GN=KRT5 PE=1 SV=3
33	1527	Q9NQX3|GEPH_HUMAN	223.98	24	24	127120000	16	16	22	Carbamidomethylation; Oxidation (M); Deamidation (NQ)	79748	Gephyrin OS=Homo sapiens GN=GPHN PE=1 SV=1
33	1528	Q9NQX3-2|GEPH_HUMAN	223.98	23	23	127120000	16	16	22	Carbamidomethylation; Oxidation (M); Deamidation (NQ)	83448	Isoform 2 of Gephyrin OS=Homo sapiens GN=GPHN
33	1531	tr|F5H039|F5H039_HUMAN	223.98	23	23	127120000	16	16	22	Carbamidomethylation; Oxidation (M); Deamidation (NQ)	84734	Gephyrin OS=Homo sapiens GN=GPHN PE=1 SV=1
34	288	P25786|PSA1_HUMAN	222.2	43	43	119900000	12	12	22	Oxidation (M); Deamidation (NQ)	29556	Proteasome subunit alpha type-1 OS=Homo sapiens GN=PSMA1 PE=1 SV=1
34	289	P25786-2|PSA1_HUMAN	222.2	42	42	119900000	12	12	22	Oxidation (M); Deamidation (NQ)	30239	Isoform Long of Proteasome subunit alpha type-1 OS=Homo sapiens GN=PSMA1
35	431	P17066|HSP76_HUMAN	187.61	14	14		9	0	22	Deamidation (NQ)	71028	Heat shock 70 kDa protein 6 OS=Homo sapiens GN=HSPA6 PE=1 SV=2
36	6847	O60749|SNX2_HUMAN	226.73	35	35	27981000	17	16	21	Oxidation (M)	58471	Sorting nexin-2 OS=Homo sapiens GN=SNX2 PE=1 SV=2
37	6849	tr|F5H8J2|F5H8J2_HUMAN	226.39	33	33	41584000	15	15	21	Carbamidomethylation; Oxidation (M); Deamidation (NQ)	51126	Uncharacterized protein OS=Homo sapiens GN=P4HB PE=1 SV=1
37	6850	tr|H7BZ94|H7BZ94_HUMAN	226.39	33	33	41584000	15	15	21	Carbamidomethylation; Oxidation (M); Deamidation (NQ)	52502	Protein disulfide-isomerase OS=Homo sapiens GN=P4HB PE=1 SV=2
37	6851	P07237|PDIA1_HUMAN	226.39	30	30	41584000	15	15	21	Carbamidomethylation; Oxidation (M); Deamidation (NQ)	57116	Protein disulfide-isomerase OS=Homo sapiens GN=P4HB PE=1 SV=3
41	6889	Q93099|HGD_HUMAN	192.18	29	29	150660000	12	12	20	Carbamidomethylation; Oxidation (M); Deamidation (NQ)	49964	Homogentisate 1 2-dioxygenase OS=Homo sapiens GN=HGD PE=1 SV=2
38	6861	P50395|GDIB_HUMAN	189.62	37	37	24443000	15	10	20	Carbamidomethylation; Oxidation (M); Deamidation (NQ)	50663	Rab GDP dissociation inhibitor beta OS=Homo sapiens GN=GDI2 PE=1 SV=2
39	190	P63267|ACTH_HUMAN	189.13	27	27	495300	10	1	20	Oxidation (M)	41877	Actin gamma-enteric smooth muscle OS=Homo sapiens GN=ACTG2 PE=1 SV=1
39	191	P62736|ACTA_HUMAN	189.13	27	27	495300	10	1	20	Oxidation (M)	42009	Actin aortic smooth muscle OS=Homo sapiens GN=ACTA2 PE=1 SV=1
39	192	P68133|ACTS_HUMAN	189.13	27	27	495300	10	1	20	Oxidation (M)	42051	Actin alpha skeletal muscle OS=Homo sapiens GN=ACTA1 PE=1 SV=1
39	193	P68032|ACTC_HUMAN	189.13	27	27	495300	10	1	20	Oxidation (M)	42019	Actin alpha cardiac muscle 1 OS=Homo sapiens GN=ACTC1 PE=1 SV=1
40	294	P25789|PSA4_HUMAN	179.05	32	32	137340000	10	10	20	Carbamidomethylation; Oxidation (M); Acetylation (Protein N-term)	29484	Proteasome subunit alpha type-4 OS=Homo sapiens GN=PSMA4 PE=1 SV=1
49	948	P35613-2|BASI_HUMAN	220.69	37	37	230380000	9	9	19	Carbamidomethylation; Oxidation (M)	29221	Isoform 2 of Basigin OS=Homo sapiens GN=BSG
49	952	P35613|BASI_HUMAN	220.69	26	26	230380000	9	9	19	Carbamidomethylation; Oxidation (M)	42200	Basigin OS=Homo sapiens GN=BSG PE=1 SV=2
46	53	P02787|TRFE_HUMAN	210.14	31	31	15663000	17	16	19	Carbamidomethylation; Oxidation (M)	77064	Serotransferrin OS=Homo sapiens GN=TF PE=1 SV=3
48	225	O14818|PSA7_HUMAN	206.21	43	43	102160000	13	13	19	Oxidation (M)	27887	Proteasome subunit alpha type-7 OS=Homo sapiens GN=PSMA7 PE=1 SV=1
47	895	P62191|PRS4_HUMAN	188.99	32	32	30789000	15	15	19	Carbamidomethylation; Oxidation (M)	49185	26S protease regulatory subunit 4 OS=Homo sapiens GN=PSMC1 PE=1 SV=1
45	119	P04259|K2C6B_HUMAN	183.48	17	17		14	0	19	Carbamidomethylation; Acetylation (Protein N-term)	60067	Keratin type II cytoskeletal 6B OS=Homo sapiens GN=KRT6B PE=1 SV=5
43	331	P25788-2|PSA3_HUMAN	168.27	34	34	75772000	9	9	19	Oxidation (M); Deamidation (NQ); Acetylation (Protein N-term)	27647	Isoform 2 of Proteasome subunit alpha type-3 OS=Homo sapiens GN=PSMA3
43	332	P25788|PSA3_HUMAN	168.27	33	33	75772000	9	9	19	Oxidation (M); Deamidation (NQ); Acetylation (Protein N-term)	28433	Proteasome subunit alpha type-3 OS=Homo sapiens GN=PSMA3 PE=1 SV=2
50	6853	P41091|IF2G_HUMAN	218.86	29	29	64916000	13	13	18	Carbamidomethylation; Acetylation (Protein N-term)	51110	Eukaryotic translation initiation factor 2 subunit 3 OS=Homo sapiens GN=EIF2S3 PE=1 SV=3
51	79	P02538|K2C6A_HUMAN	187.27	17	17	902980	14	1	18	Carbamidomethylation; Acetylation (Protein N-term)	60045	Keratin type II cytoskeletal 6A OS=Homo sapiens GN=KRT6A PE=1 SV=3
51	83	P48668|K2C6C_HUMAN	187.27	17	17	902980	14	1	18	Carbamidomethylation; Acetylation (Protein N-term)	60025	Keratin type II cytoskeletal 6C OS=Homo sapiens GN=KRT6C PE=1 SV=3
52	6903	P49902|5NTC_HUMAN	182.61	16	16	41430000	9	9	18	Carbamidomethylation; Oxidation (M)	64970	Cytosolic purine 5'-nucleotidase OS=Homo sapiens GN=NT5C2 PE=1 SV=1
54	7	P02786|TFR1_HUMAN	213.63	24	24	36405000	16	16	17	Oxidation (M)	84871	Transferrin receptor protein 1 OS=Homo sapiens GN=TFRC PE=1 SV=2
55	465	tr|G3V295|G3V295_HUMAN	171.92	39	39	108730000	8	8	17	Carbamidomethylation; Oxidation (M); Deamidation (NQ)	22842	Proteasome subunit alpha type OS=Homo sapiens GN=PSMA6 PE=1 SV=1
55	466	P60900|PSA6_HUMAN	171.92	32	32	108730000	8	8	17	Carbamidomethylation; Oxidation (M); Deamidation (NQ)	27399	Proteasome subunit alpha type-6 OS=Homo sapiens GN=PSMA6 PE=1 SV=1
55	467	tr|G3V5Z7|G3V5Z7_HUMAN	171.92	31	31	108730000	8	8	17	Carbamidomethylation; Oxidation (M); Deamidation (NQ)	28147	Proteasome subunit alpha type OS=Homo sapiens GN=PSMA6 PE=1 SV=1
56	601	P14618-2|KPYM_HUMAN	213.32	27	27	50240000	14	14	16	Carbamidomethylation; Oxidation (M)	58062	Isoform M1 of Pyruvate kinase PKM OS=Homo sapiens GN=PKM
56	602	P14618|KPYM_HUMAN	213.32	27	27	50240000	14	14	16	Carbamidomethylation; Oxidation (M)	57937	Pyruvate kinase PKM OS=Homo sapiens GN=PKM PE=1 SV=4
57	402	P25787|PSA2_HUMAN	182.53	30	30	60093000	8	8	16	Oxidation (M); Deamidation (NQ)	25899	Proteasome subunit alpha type-2 OS=Homo sapiens GN=PSMA2 PE=1 SV=2
63	270	P28074|PSB5_HUMAN	223.83	35	35	82376000	11	11	15	Oxidation (M)	28480	Proteasome subunit beta type-5 OS=Homo sapiens GN=PSMB5 PE=1 SV=3
58	6858	P11940-2|PABP1_HUMAN	217.19	24	24	6524700	13	7	15	Carbamidomethylation; Oxidation (M)	61181	Isoform 2 of Polyadenylate-binding protein 1 OS=Homo sapiens GN=PABPC1
58	6859	P11940|PABP1_HUMAN	217.19	21	21	6524700	13	7	15	Carbamidomethylation; Oxidation (M)	70671	Polyadenylate-binding protein 1 OS=Homo sapiens GN=PABPC1 PE=1 SV=2
58	6867	tr|E7ERJ7|E7ERJ7_HUMAN	217.19	22	22	6524700	13	7	15	Carbamidomethylation; Oxidation (M)	67139	Polyadenylate-binding protein 1 OS=Homo sapiens GN=PABPC1 PE=1 SV=1
60	6862	tr|B1ANR0|B1ANR0_HUMAN	212.71	21	21	7798300	14	7	15	Carbamidomethylation; Oxidation (M)	67971	Poly(A) binding protein cytoplasmic 4 (Inducible form) isoform CRA_e OS=Homo sapiens GN=PABPC4 PE=1 SV=1
60	6863	Q13310-2|PABP4_HUMAN	212.71	20	20	7798300	14	7	15	Carbamidomethylation; Oxidation (M)	69579	Isoform 2 of Polyadenylate-binding protein 4 OS=Homo sapiens GN=PABPC4
60	6864	Q13310|PABP4_HUMAN	212.71	20	20	7798300	14	7	15	Carbamidomethylation; Oxidation (M)	70783	Polyadenylate-binding protein 4 OS=Homo sapiens GN=PABPC4 PE=1 SV=1
60	6865	Q13310-3|PABP4_HUMAN	212.71	19	19	7798300	14	7	15	Carbamidomethylation; Oxidation (M)	72391	Isoform 3 of Polyadenylate-binding protein 4 OS=Homo sapiens GN=PABPC4
62	44	Q92598-2|HS105_HUMAN	203.58	16	16	33242000	13	11	15		92116	Isoform Beta of Heat shock protein 105 kDa OS=Homo sapiens GN=HSPH1
62	46	Q92598|HS105_HUMAN	203.58	16	16	33242000	13	11	15		96865	Heat shock protein 105 kDa OS=Homo sapiens GN=HSPH1 PE=1 SV=1
59	147	P02533|K1C14_HUMAN	189.08	20	20	1915900	10	2	15	Carbamidomethylation; Oxidation (M)	51562	Keratin type I cytoskeletal 14 OS=Homo sapiens GN=KRT14 PE=1 SV=4
61	2147	P10155|RO60_HUMAN	182.06	24	24	55379000	11	11	15	Carbamidomethylation; Oxidation (M); Acetylation (Protein N-term)	60671	60 kDa SS-A/Ro ribonucleoprotein OS=Homo sapiens GN=TROVE2 PE=1 SV=2
61	2144	P10155-3|RO60_HUMAN	182.06	25	25	55379000	11	11	15	Carbamidomethylation; Oxidation (M); Acetylation (Protein N-term)	58483	Isoform 3 of 60 kDa SS-A/Ro ribonucleoprotein OS=Homo sapiens GN=TROVE2
61	2145	P10155-5|RO60_HUMAN	182.06	25	25	55379000	11	11	15	Carbamidomethylation; Oxidation (M); Acetylation (Protein N-term)	59270	Isoform 5 of 60 kDa SS-A/Ro ribonucleoprotein OS=Homo sapiens GN=TROVE2
61	2146	P10155-4|RO60_HUMAN	182.06	25	25	55379000	11	11	15	Carbamidomethylation; Oxidation (M); Acetylation (Protein N-term)	60169	Isoform 4 of 60 kDa SS-A/Ro ribonucleoprotein OS=Homo sapiens GN=TROVE2
64	6884	P54578-2|UBP14_HUMAN	173.4	27	27	14700000	12	12	15	Oxidation (M)	52386	Isoform 2 of Ubiquitin carboxyl-terminal hydrolase 14 OS=Homo sapiens GN=USP14
64	6885	P54578|UBP14_HUMAN	173.4	25	25	14700000	12	12	15	Oxidation (M)	56069	Ubiquitin carboxyl-terminal hydrolase 14 OS=Homo sapiens GN=USP14 PE=1 SV=3
67	114	P00738|HPT_HUMAN	185.99	33	33	22853000	12	12	14	Carbamidomethylation; Oxidation (M)	45205	Haptoglobin OS=Homo sapiens GN=HP PE=1 SV=1
65	104	P01009|A1AT_HUMAN	184.69	32	32	18443000	12	12	14	Carbamidomethylation; Oxidation (M); Deamidation (NQ)	46737	Alpha-1-antitrypsin OS=Homo sapiens GN=SERPINA1 PE=1 SV=3
66	112	P08779|K1C16_HUMAN	171.36	18	18	0	9	1	14	Carbamidomethylation; Oxidation (M)	51268	Keratin type I cytoskeletal 16 OS=Homo sapiens GN=KRT16 PE=1 SV=4
71	205	Q9UIQ6-3|LCAP_HUMAN	209.57	11	11	12180000	9	9	13	Carbamidomethylation; Oxidation (M)	115061	Isoform 3 of Leucyl-cystinyl aminopeptidase OS=Homo sapiens GN=LNPEP
71	206	Q9UIQ6-2|LCAP_HUMAN	209.57	11	11	12180000	9	9	13	Carbamidomethylation; Oxidation (M)	115636	Isoform 2 of Leucyl-cystinyl aminopeptidase OS=Homo sapiens GN=LNPEP
71	207	Q9UIQ6|LCAP_HUMAN	209.57	11	11	12180000	9	9	13	Carbamidomethylation; Oxidation (M)	117349	Leucyl-cystinyl aminopeptidase OS=Homo sapiens GN=LNPEP PE=1 SV=3
68	6870	O43242|PSMD3_HUMAN	183.91	23	23	14484000	12	12	13	Oxidation (M); Deamidation (NQ)	60978	26S proteasome non-ATPase regulatory subunit 3 OS=Homo sapiens GN=PSMD3 PE=1 SV=2
70	819	Q8NHH9-3|ATLA2_HUMAN	182.2	25	25	48815000	9	9	13	Carbamidomethylation; Oxidation (M)	46918	Isoform 3 of Atlastin-2 OS=Homo sapiens GN=ATL2
70	822	Q8NHH9-5|ATLA2_HUMAN	182.2	19	19	48815000	9	9	13	Carbamidomethylation; Oxidation (M)	64522	Isoform 5 of Atlastin-2 OS=Homo sapiens GN=ATL2
70	825	Q8NHH9|ATLA2_HUMAN	182.2	18	18	48815000	9	9	13	Carbamidomethylation; Oxidation (M)	66229	Atlastin-2 OS=Homo sapiens GN=ATL2 PE=1 SV=2
69	165	P02671-2|FIBA_HUMAN	174.52	19	19	10315000	11	11	13	Oxidation (M)	69757	Isoform 2 of Fibrinogen alpha chain OS=Homo sapiens GN=FGA
69	166	P02671|FIBA_HUMAN	174.52	14	14	10315000	11	11	13	Oxidation (M)	94973	Fibrinogen alpha chain OS=Homo sapiens GN=FGA PE=1 SV=2
73	74	P11021|GRP78_HUMAN	166.81	14	14	3581000	8	6	12	Deamidation (NQ)	72333	78 kDa glucose-regulated protein OS=Homo sapiens GN=HSPA5 PE=1 SV=2
72	881	P05455|LA_HUMAN	163.34	17	17	13854000	8	8	12	Oxidation (M); Deamidation (NQ)	46837	Lupus La protein OS=Homo sapiens GN=SSB PE=1 SV=2
74	235	Q9H2G2-2|SLK_HUMAN	161.98	10	10	8237400	12	12	12	Carbamidomethylation	138995	Isoform 2 of STE20-like serine/threonine-protein kinase OS=Homo sapiens GN=SLK
77	230	P02675|FIBB_HUMAN	154.98	26	26	9366000	11	11	12	Carbamidomethylation; Oxidation (M)	55928	Fibrinogen beta chain OS=Homo sapiens GN=FGB PE=1 SV=2
75	461	Q01546|K22O_HUMAN	149.37	7	7		8	0	12	Carbamidomethylation	65841	Keratin type II cytoskeletal 2 oral OS=Homo sapiens GN=KRT76 PE=1 SV=2
83	4690	P11413|G6PD_HUMAN	185.09	20	20	13743000	11	11	11	Acetylation (Protein N-term)	59257	Glucose-6-phosphate 1-dehydrogenase OS=Homo sapiens GN=G6PD PE=1 SV=4
83	6878	P11413-2|G6PD_HUMAN	185.09	18	18	13743000	11	11	11	Acetylation (Protein N-term)	63827	Isoform Long of Glucose-6-phosphate 1-dehydrogenase OS=Homo sapiens GN=G6PD
82	6875	Q16850|CP51A_HUMAN	183.47	21	21	24793000	11	11	11	Oxidation (M)	56806	Lanosterol 14-alpha demethylase OS=Homo sapiens GN=CYP51A1 PE=1 SV=3
84	68	P14625|ENPL_HUMAN	176.96	13	13	7927500	10	9	11	Oxidation (M)	92469	Endoplasmin OS=Homo sapiens GN=HSP90B1 PE=1 SV=1
78	6879	P31948|STIP1_HUMAN	167.38	20	20	7077100	11	11	11	Oxidation (M)	62639	Stress-induced-phosphoprotein 1 OS=Homo sapiens GN=STIP1 PE=1 SV=1
78	6882	P31948-2|STIP1_HUMAN	167.38	18	18	7077100	11	11	11	Oxidation (M)	68080	Isoform 2 of Stress-induced-phosphoprotein 1 OS=Homo sapiens GN=STIP1
85	6944	P49257|LMAN1_HUMAN	164.22	15	15	35054000	8	8	11	Oxidation (M)	57549	Protein ERGIC-53 OS=Homo sapiens GN=LMAN1 PE=1 SV=2
87	6924	Q16658|FSCN1_HUMAN	162.33	16	16	5315100	9	9	11	Carbamidomethylation	54530	Fascin OS=Homo sapiens GN=FSCN1 PE=1 SV=3
88	6893	Q9UNH7|SNX6_HUMAN	159.63	24	24	16885000	10	10	11	Carbamidomethylation	46649	Sorting nexin-6 OS=Homo sapiens GN=SNX6 PE=1 SV=1
79	6880	O00232-2|PSD12_HUMAN	158.74	26	26	12148000	11	11	11	Carbamidomethylation; Oxidation (M); Deamidation (NQ)	50579	Isoform 2 of 26S proteasome non-ATPase regulatory subunit 12 OS=Homo sapiens GN=PSMD12
79	6881	O00232|PSD12_HUMAN	158.74	25	25	12148000	11	11	11	Carbamidomethylation; Oxidation (M); Deamidation (NQ)	52904	26S proteasome non-ATPase regulatory subunit 12 OS=Homo sapiens GN=PSMD12 PE=1 SV=3
80	269	P01024|CO3_HUMAN	152.47	6	6	1590500	10	10	11	Carbamidomethylation; Oxidation (M)	187147	Complement C3 OS=Homo sapiens GN=C3 PE=1 SV=2
81	6905	Q13596-2|SNX1_HUMAN	139.9	20	20	5716800	8	7	11	Oxidation (M)	51813	Isoform 1A of Sorting nexin-1 OS=Homo sapiens GN=SNX1
81	6906	Q13596|SNX1_HUMAN	139.9	17	17	5716800	8	7	11	Oxidation (M)	59070	Sorting nexin-1 OS=Homo sapiens GN=SNX1 PE=1 SV=3
81	6907	Q13596-3|SNX1_HUMAN	139.9	16	16	5716800	8	7	11	Oxidation (M)	63082	Isoform 3 of Sorting nexin-1 OS=Homo sapiens GN=SNX1
81	6914	tr|H0YK42|H0YK42_HUMAN	139.9	30	30	5716800	8	7	11	Oxidation (M)	35593	Sorting nexin-1 OS=Homo sapiens GN=SNX1 PE=1 SV=1
89	632	P28066|PSA5_HUMAN	132.65	32	32	47021000	7	7	11	Carbamidomethylation; Oxidation (M); Deamidation (NQ)	26411	Proteasome subunit alpha type-5 OS=Homo sapiens GN=PSMA5 PE=1 SV=3
96	6910	Q9UHG3|PCYOX_HUMAN	181.94	18	18	44217000	8	8	10	Carbamidomethylation; Oxidation (M)	56640	Prenylcysteine oxidase 1 OS=Homo sapiens GN=PCYOX1 PE=1 SV=3
96	6916	Q9UHG3-2|PCYOX_HUMAN	181.94	21	21	44217000	8	8	10	Carbamidomethylation; Oxidation (M)	48507	Isoform 2 of Prenylcysteine oxidase 1 OS=Homo sapiens GN=PCYOX1
95	1253	tr|E7EVA0|E7EVA0_HUMAN	177.13	6	6	7080100	10	10	10	Oxidation (M)	245442	Microtubule-associated protein OS=Homo sapiens GN=MAP4 PE=1 SV=1
95	1249	P27816-6|MAP4_HUMAN	177.13	11	11	7080100	10	10	10	Oxidation (M)	119958	Isoform 6 of Microtubule-associated protein 4 OS=Homo sapiens GN=MAP4
95	1250	P27816|MAP4_HUMAN	177.13	11	11	7080100	10	10	10	Oxidation (M)	121005	Microtubule-associated protein 4 OS=Homo sapiens GN=MAP4 PE=1 SV=3
95	1248	P27816-4|MAP4_HUMAN	177.13	15	15	7080100	10	10	10	Oxidation (M)	91154	Isoform 4 of Microtubule-associated protein 4 OS=Homo sapiens GN=MAP4
91	6902	Q02790|FKBP4_HUMAN	169.58	20	20	5942000	9	9	10	Carbamidomethylation; Oxidation (M); Deamidation (NQ)	51805	Peptidyl-prolyl cis-trans isomerase FKBP4 OS=Homo sapiens GN=FKBP4 PE=1 SV=3
90	509	P20618|PSB1_HUMAN	168.98	36	36	59971000	8	8	10	Oxidation (M)	26489	Proteasome subunit beta type-1 OS=Homo sapiens GN=PSMB1 PE=1 SV=2
97	6972	P15529-7|MCP_HUMAN	161.36	15	15	37851000	8	8	10	Carbamidomethylation; Deamidation (NQ)	39804	Isoform L of Membrane cofactor protein OS=Homo sapiens GN=CD46
97	6973	P15529-4|MCP_HUMAN	161.36	15	15	37851000	8	8	10	Carbamidomethylation; Deamidation (NQ)	41359	Isoform F of Membrane cofactor protein OS=Homo sapiens GN=CD46
97	6974	P15529-6|MCP_HUMAN	161.36	15	15	37851000	8	8	10	Carbamidomethylation; Deamidation (NQ)	41183	Isoform J of Membrane cofactor protein OS=Homo sapiens GN=CD46
97	6975	P15529-3|MCP_HUMAN	161.36	14	14	37851000	8	8	10	Carbamidomethylation; Deamidation (NQ)	42738	Isoform D of Membrane cofactor protein OS=Homo sapiens GN=CD46
97	6976	P15529-5|MCP_HUMAN	161.36	14	14	37851000	8	8	10	Carbamidomethylation; Deamidation (NQ)	42683	Isoform H of Membrane cofactor protein OS=Homo sapiens GN=CD46
97	6977	P15529-2|MCP_HUMAN	161.36	14	14	37851000	8	8	10	Carbamidomethylation; Deamidation (NQ)	44238	Isoform B of Membrane cofactor protein OS=Homo sapiens GN=CD46
92	6904	Q9BTU6|P4K2A_HUMAN	137.28	19	19	8263900	10	10	10		54022	Phosphatidylinositol 4-kinase type 2-alpha OS=Homo sapiens GN=PI4K2A PE=1 SV=1
93	1085	P61221|ABCE1_HUMAN	135.1	15	15	14612000	8	8	10	Oxidation (M)	67314	ATP-binding cassette sub-family E member 1 OS=Homo sapiens GN=ABCE1 PE=1 SV=1
98	7274	tr|F8VNT9|F8VNT9_HUMAN	119.15	15	15	29706000	3	3	10	Oxidation (M); Deamidation (NQ)	14265	CD63 antigen (Fragment) OS=Homo sapiens GN=CD63 PE=1 SV=1
98	7276	tr|F8VV56|F8VV56_HUMAN	119.15	14	14	29706000	3	3	10	Oxidation (M); Deamidation (NQ)	16021	CD63 antigen OS=Homo sapiens GN=CD63 PE=1 SV=1
98	7279	P08962-3|CD63_HUMAN	119.15	13	13	29706000	3	3	10	Oxidation (M); Deamidation (NQ)	17271	Isoform 3 of CD63 antigen OS=Homo sapiens GN=CD63
98	7280	P08962-2|CD63_HUMAN	119.15	9	9	29706000	3	3	10	Oxidation (M); Deamidation (NQ)	23430	Isoform 2 of CD63 antigen OS=Homo sapiens GN=CD63
98	7281	tr|F8W022|F8W022_HUMAN	119.15	9	9	29706000	3	3	10	Oxidation (M); Deamidation (NQ)	23139	CD63 antigen (Fragment) OS=Homo sapiens GN=CD63 PE=1 SV=1
98	7282	tr|F8VWK8|F8VWK8_HUMAN	119.15	9	9	29706000	3	3	10	Oxidation (M); Deamidation (NQ)	23367	CD63 antigen (Fragment) OS=Homo sapiens GN=CD63 PE=1 SV=1
98	7286	tr|C9JV86|C9JV86_HUMAN	119.15	8	8	29706000	3	3	10	Oxidation (M); Deamidation (NQ)	25408	CD63 antigen OS=Homo sapiens GN=CD63 PE=1 SV=1
98	7287	P08962|CD63_HUMAN	119.15	8	8	29706000	3	3	10	Oxidation (M); Deamidation (NQ)	25637	CD63 antigen OS=Homo sapiens GN=CD63 PE=1 SV=2
94	381	P05787|K2C8_HUMAN	117.27	8	8	541850	7	2	10	Oxidation (M)	53704	Keratin type II cytoskeletal 8 OS=Homo sapiens GN=KRT8 PE=1 SV=7
94	382	P05787-2|K2C8_HUMAN	117.27	8	8	541850	7	2	10	Oxidation (M)	56608	Isoform 2 of Keratin type II cytoskeletal 8 OS=Homo sapiens GN=KRT8
105	537	tr|J3QS39|J3QS39_HUMAN	138.72	51	51	40612000	5	5	9		10469	Ubiquitin (Fragment) OS=Homo sapiens GN=UBB PE=4 SV=1
105	538	tr|J3QTR3|J3QTR3_HUMAN	138.72	44	44	40612000	5	5	9		12237	Ubiquitin (Fragment) OS=Homo sapiens GN=RPS27A PE=1 SV=1
105	539	tr|F5H6Q2|F5H6Q2_HUMAN	138.72	39	39	40612000	5	5	9		13732	Polyubiquitin-C (Fragment) OS=Homo sapiens GN=UBC PE=4 SV=2
105	540	P62987|RL40_HUMAN	138.72	37	37	40612000	5	5	9		14728	Ubiquitin-60S ribosomal protein L40 OS=Homo sapiens GN=UBA52 PE=1 SV=2
105	7053	tr|F5H2Z3|F5H2Z3_HUMAN	138.72	35	35	40612000	5	5	9		15310	Polyubiquitin-C (Fragment) OS=Homo sapiens GN=UBC PE=4 SV=1
105	541	tr|F5H388|F5H388_HUMAN	138.72	30	30	40612000	5	5	9		17484	Polyubiquitin-C (Fragment) OS=Homo sapiens GN=UBC PE=4 SV=1
105	542	P62979|RS27A_HUMAN	138.72	30	30	40612000	5	5	9		17965	Ubiquitin-40S ribosomal protein S27a OS=Homo sapiens GN=RPS27A PE=1 SV=2
105	544	tr|F5H747|F5H747_HUMAN	138.72	29	29	40612000	5	5	9		18073	Polyubiquitin-C (Fragment) OS=Homo sapiens GN=UBC PE=1 SV=2
105	545	tr|J3QKN0|J3QKN0_HUMAN	138.72	23	23	40612000	5	5	9		23163	Ubiquitin (Fragment) OS=Homo sapiens GN=UBB PE=4 SV=1
105	546	P0CG47|UBB_HUMAN	138.72	21	21	40612000	5	5	9		25762	Polyubiquitin-B OS=Homo sapiens GN=UBB PE=1 SV=1
105	548	tr|Q96C32|Q96C32_HUMAN	138.72	15	15	40612000	5	5	9		34304	Polyubiquitin-C OS=Homo sapiens GN=UBC PE=2 SV=1
105	7063	tr|F5H041|F5H041_HUMAN	138.72	8	8	40612000	5	5	9		68482	Polyubiquitin-C OS=Homo sapiens GN=UBC PE=4 SV=1
105	552	P0CG48|UBC_HUMAN	138.72	7	7	40612000	5	5	9		77039	Polyubiquitin-C OS=Homo sapiens GN=UBC PE=1 SV=3
102	231	P02679-2|FIBG_HUMAN	137.48	27	27	8576700	8	8	9	Carbamidomethylation; Oxidation (M)	49497	Isoform Gamma-A of Fibrinogen gamma chain OS=Homo sapiens GN=FGG
102	232	tr|C9JEU5|C9JEU5_HUMAN	137.48	27	27	8576700	8	8	9	Carbamidomethylation; Oxidation (M)	50323	Fibrinogen gamma chain OS=Homo sapiens GN=FGG PE=1 SV=1
102	233	P02679|FIBG_HUMAN	137.48	26	26	8576700	8	8	9	Carbamidomethylation; Oxidation (M)	51512	Fibrinogen gamma chain OS=Homo sapiens GN=FGG PE=1 SV=3
102	234	tr|C9JC84|C9JC84_HUMAN	137.48	26	26	8576700	8	8	9	Carbamidomethylation; Oxidation (M)	52338	Fibrinogen gamma chain OS=Homo sapiens GN=FGG PE=1 SV=1
99	6947	P20839-2|IMDH1_HUMAN	137.01	12	12	8713700	7	4	9	Oxidation (M); Deamidation (NQ)	52598	Isoform 2 of Inosine-5'-monophosphate dehydrogenase 1 OS=Homo sapiens GN=IMPDH1
99	6948	P20839-4|IMDH1_HUMAN	137.01	11	11	8713700	7	4	9	Oxidation (M); Deamidation (NQ)	54795	Isoform 4 of Inosine-5'-monophosphate dehydrogenase 1 OS=Homo sapiens GN=IMPDH1
99	6949	tr|C9J381|C9J381_HUMAN	137.01	11	11	8713700	7	4	9	Oxidation (M); Deamidation (NQ)	55278	Inosine-5'-monophosphate dehydrogenase OS=Homo sapiens GN=IMPDH1 PE=1 SV=1
99	6950	P20839|IMDH1_HUMAN	137.01	11	11	8713700	7	4	9	Oxidation (M); Deamidation (NQ)	55406	Inosine-5'-monophosphate dehydrogenase 1 OS=Homo sapiens GN=IMPDH1 PE=1 SV=2
99	6951	P20839-3|IMDH1_HUMAN	137.01	10	10	8713700	7	4	9	Oxidation (M); Deamidation (NQ)	60437	Isoform 3 of Inosine-5'-monophosphate dehydrogenase 1 OS=Homo sapiens GN=IMPDH1
99	6952	P20839-7|IMDH1_HUMAN	137.01	10	10	8713700	7	4	9	Oxidation (M); Deamidation (NQ)	60898	Isoform 7 of Inosine-5'-monophosphate dehydrogenase 1 OS=Homo sapiens GN=IMPDH1
99	6953	P20839-5|IMDH1_HUMAN	137.01	10	10	8713700	7	4	9	Oxidation (M); Deamidation (NQ)	63253	Isoform 5 of Inosine-5'-monophosphate dehydrogenase 1 OS=Homo sapiens GN=IMPDH1
99	6954	P20839-6|IMDH1_HUMAN	137.01	10	10	8713700	7	4	9	Oxidation (M); Deamidation (NQ)	64320	Isoform 6 of Inosine-5'-monophosphate dehydrogenase 1 OS=Homo sapiens GN=IMPDH1
104	452	tr|F5H5D3|F5H5D3_HUMAN	131.01	18	18	7869700	8	8	9		57730	Tubulin alpha-1C chain OS=Homo sapiens GN=TUBA1C PE=1 SV=1
104	447	Q71U36-2|TBA1A_HUMAN	131.01	23	23	7869700	8	8	9		46297	Isoform 2 of Tubulin alpha-1A chain OS=Homo sapiens GN=TUBA1A
104	448	Q9BQE3|TBA1C_HUMAN	131.01	21	21	7869700	8	8	9		49895	Tubulin alpha-1C chain OS=Homo sapiens GN=TUBA1C PE=1 SV=1
104	450	P68363|TBA1B_HUMAN	131.01	21	21	7869700	8	8	9		50152	Tubulin alpha-1B chain OS=Homo sapiens GN=TUBA1B PE=1 SV=1
104	451	Q71U36|TBA1A_HUMAN	131.01	21	21	7869700	8	8	9		50136	Tubulin alpha-1A chain OS=Homo sapiens GN=TUBA1A PE=1 SV=1
100	350	tr|H0YD13|H0YD13_HUMAN	127.55	32	32	7597400	6	6	9	Carbamidomethylation; Oxidation (M); Deamidation (NQ)	22683	CD44 antigen OS=Homo sapiens GN=CD44 PE=1 SV=2
100	271	tr|H0Y2P0|H0Y2P0_HUMAN	127.55	23	23	7597400	6	6	9	Carbamidomethylation; Oxidation (M); Deamidation (NQ)	30952	CD44 antigen (Fragment) OS=Homo sapiens GN=CD44 PE=1 SV=1
100	272	P16070-18|CD44_HUMAN	127.55	19	19	7597400	6	6	9	Carbamidomethylation; Oxidation (M); Deamidation (NQ)	37278	Isoform 18 of CD44 antigen OS=Homo sapiens GN=CD44
100	273	P16070-12|CD44_HUMAN	127.55	18	18	7597400	6	6	9	Carbamidomethylation; Oxidation (M); Deamidation (NQ)	39416	Isoform 12 of CD44 antigen OS=Homo sapiens GN=CD44
100	275	P16070-14|CD44_HUMAN	127.55	16	16	7597400	6	6	9	Carbamidomethylation; Oxidation (M); Deamidation (NQ)	43169	Isoform 14 of CD44 antigen OS=Homo sapiens GN=CD44
100	276	P16070-13|CD44_HUMAN	127.55	15	15	7597400	6	6	9	Carbamidomethylation; Oxidation (M); Deamidation (NQ)	46261	Isoform 13 of CD44 antigen OS=Homo sapiens GN=CD44
100	277	P16070-11|CD44_HUMAN	127.55	15	15	7597400	6	6	9	Carbamidomethylation; Oxidation (M); Deamidation (NQ)	46565	Isoform 11 of CD44 antigen OS=Homo sapiens GN=CD44
100	278	P16070-10|CD44_HUMAN	127.55	13	13	7597400	6	6	9	Carbamidomethylation; Oxidation (M); Deamidation (NQ)	53411	Isoform 10 of CD44 antigen OS=Homo sapiens GN=CD44
100	279	P16070-16|CD44_HUMAN	127.55	10	10	7597400	6	6	9	Carbamidomethylation; Oxidation (M); Deamidation (NQ)	73150	Isoform 16 of CD44 antigen OS=Homo sapiens GN=CD44
100	280	P16070-8|CD44_HUMAN	127.55	10	10	7597400	6	6	9	Carbamidomethylation; Oxidation (M); Deamidation (NQ)	74388	Isoform 8 of CD44 antigen OS=Homo sapiens GN=CD44
100	281	P16070-17|CD44_HUMAN	127.55	9	9	7597400	6	6	9	Carbamidomethylation; Oxidation (M); Deamidation (NQ)	75957	Isoform 17 of CD44 antigen OS=Homo sapiens GN=CD44
100	282	P16070-4|CD44_HUMAN	127.55	9	9	7597400	6	6	9	Carbamidomethylation; Oxidation (M); Deamidation (NQ)	76612	Isoform 4 of CD44 antigen OS=Homo sapiens GN=CD44
100	283	P16070-6|CD44_HUMAN	127.55	9	9	7597400	6	6	9	Carbamidomethylation; Oxidation (M); Deamidation (NQ)	76705	Isoform 6 of CD44 antigen OS=Homo sapiens GN=CD44
100	284	P16070-3|CD44_HUMAN	127.55	9	9	7597400	6	6	9	Carbamidomethylation; Oxidation (M); Deamidation (NQ)	77983	Isoform 3 of CD44 antigen OS=Homo sapiens GN=CD44
100	285	P16070-7|CD44_HUMAN	127.55	9	9	7597400	6	6	9	Carbamidomethylation; Oxidation (M); Deamidation (NQ)	78446	Isoform 7 of CD44 antigen OS=Homo sapiens GN=CD44
100	286	P16070-5|CD44_HUMAN	127.55	9	9	7597400	6	6	9	Carbamidomethylation; Oxidation (M); Deamidation (NQ)	80790	Isoform 5 of CD44 antigen OS=Homo sapiens GN=CD44
100	287	P16070|CD44_HUMAN	127.55	9	9	7597400	6	6	9	Carbamidomethylation; Oxidation (M); Deamidation (NQ)	81538	CD44 antigen OS=Homo sapiens GN=CD44 PE=1 SV=3
103	6955	P31150|GDIA_HUMAN	110.29	15	15	417860	6	1	9	Carbamidomethylation; Oxidation (M); Deamidation (NQ)	50583	Rab GDP dissociation inhibitor alpha OS=Homo sapiens GN=GDI1 PE=1 SV=2
111	188	O95757|HS74L_HUMAN	188.29	11	11	8164900	8	7	8	Oxidation (M)	94512	Heat shock 70 kDa protein 4L OS=Homo sapiens GN=HSPA4L PE=1 SV=3
111	532	tr|D6RJ96|D6RJ96_HUMAN	188.29	17	17	8164900	8	7	8	Oxidation (M)	59197	Heat shock 70 kDa protein 4L (Fragment) OS=Homo sapiens GN=HSPA4L PE=1 SV=1
108	60	Q06210-2|GFPT1_HUMAN	175.41	13	13	5173100	8	8	8	Oxidation (M)	76759	Isoform 2 of Glutamine--fructose-6-phosphate aminotransferase [isomerizing] 1 OS=Homo sapiens GN=GFPT1
108	61	Q06210|GFPT1_HUMAN	175.41	12	12	5173100	8	8	8	Oxidation (M)	78806	Glutamine--fructose-6-phosphate aminotransferase [isomerizing] 1 OS=Homo sapiens GN=GFPT1 PE=1 SV=3
113	6932	P52209-2|6PGD_HUMAN	154.32	16	16	13569000	7	7	8	Oxidation (M)	51872	Isoform 2 of 6-phosphogluconate dehydrogenase decarboxylating OS=Homo sapiens GN=PGD
113	6933	P52209|6PGD_HUMAN	154.32	15	15	13569000	7	7	8	Oxidation (M)	53140	6-phosphogluconate dehydrogenase decarboxylating OS=Homo sapiens GN=PGD PE=1 SV=3
106	18	P34932|HSP74_HUMAN	153.56	8	8	11182000	7	6	8	Oxidation (M)	94331	Heat shock 70 kDa protein 4 OS=Homo sapiens GN=HSPA4 PE=1 SV=4
114	558	O60664-4|PLIN3_HUMAN	147.51	17	17	6310300	6	6	8	Oxidation (M)	45804	Isoform 4 of Perilipin-3 OS=Homo sapiens GN=PLIN3
114	559	O60664-3|PLIN3_HUMAN	147.51	16	16	6310300	6	6	8	Oxidation (M)	46947	Isoform 3 of Perilipin-3 OS=Homo sapiens GN=PLIN3
114	560	O60664|PLIN3_HUMAN	147.51	16	16	6310300	6	6	8	Oxidation (M)	47075	Perilipin-3 OS=Homo sapiens GN=PLIN3 PE=1 SV=3
112	179	P02647|APOA1_HUMAN	141.08	25	25	9264700	7	7	8	Oxidation (M)	30778	Apolipoprotein A-I OS=Homo sapiens GN=APOA1 PE=1 SV=1
107	6911	tr|E9PM69|E9PM69_HUMAN	138.3	23	23	4179100	8	8	8	Oxidation (M); Acetylation (Protein N-term)	44324	26S protease regulatory subunit 6A OS=Homo sapiens GN=PSMC3 PE=1 SV=1
107	6912	P17980|PRS6A_HUMAN	138.3	21	21	4179100	8	8	8	Oxidation (M); Acetylation (Protein N-term)	49204	26S protease regulatory subunit 6A OS=Homo sapiens GN=PSMC3 PE=1 SV=3
110	573	tr|C9JM50|C9JM50_HUMAN	114.79	17	17	405340	5	1	8		20843	Keratin type I cytoskeletal 19 (Fragment) OS=Homo sapiens GN=KRT19 PE=1 SV=1
110	576	P08727|K1C19_HUMAN	114.79	8	8	405340	5	1	8		44106	Keratin type I cytoskeletal 19 OS=Homo sapiens GN=KRT19 PE=1 SV=4
119	6925	P35520|CBS_HUMAN	155.78	13	13	10105000	7	7	7		60587	Cystathionine beta-synthase OS=Homo sapiens GN=CBS PE=1 SV=2
119	6926	P35520-2|CBS_HUMAN	155.78	12	12	10105000	7	7	7		61863	Isoform 2 of Cystathionine beta-synthase OS=Homo sapiens GN=CBS
125	6983	Q9P258|RCC2_HUMAN	153.41	10	10	4874000	6	6	7	Carbamidomethylation	56085	Protein RCC2 OS=Homo sapiens GN=RCC2 PE=1 SV=2
127	341	P01859|IGHG2_HUMAN	148.59	19	19	2550700	6	1	7	Carbamidomethylation; Oxidation (M)	35901	Ig gamma-2 chain C region OS=Homo sapiens GN=IGHG2 PE=1 SV=2
124	6970	P15311|EZRI_HUMAN	147.88	9	9	2005500	7	7	7		69413	Ezrin OS=Homo sapiens GN=EZR PE=1 SV=4
115	6930	P13667|PDIA4_HUMAN	147.41	10	10	3092000	6	6	7	Oxidation (M)	72933	Protein disulfide-isomerase A4 OS=Homo sapiens GN=PDIA4 PE=1 SV=2
116	6979	P49721|PSB2_HUMAN	144.29	27	27	9181000	5	5	7	Carbamidomethylation; Oxidation (M); Deamidation (NQ)	22836	Proteasome subunit beta type-2 OS=Homo sapiens GN=PSMB2 PE=1 SV=1
123	6939	Q9NSD9|SYFB_HUMAN	140.42	11	11	4995700	7	7	7		66116	Phenylalanine--tRNA ligase beta subunit OS=Homo sapiens GN=FARSB PE=1 SV=3
120	511	P46934-4|NEDD4_HUMAN	140.2	7	7	1318200	6	3	7	Deamidation (NQ)	104217	Isoform 4 of E3 ubiquitin-protein ligase NEDD4 OS=Homo sapiens GN=NEDD4
120	615	tr|H0Y8X6|H0Y8X6_HUMAN	140.2	7	7	1318200	6	3	7	Deamidation (NQ)	104808	E3 ubiquitin-protein ligase NEDD4 (Fragment) OS=Homo sapiens GN=NEDD4 PE=1 SV=1
120	641	P46934-3|NEDD4_HUMAN	140.2	5	5	1318200	6	3	7	Deamidation (NQ)	140696	Isoform 3 of E3 ubiquitin-protein ligase NEDD4 OS=Homo sapiens GN=NEDD4
120	617	P46934-2|NEDD4_HUMAN	140.2	5	5	1318200	6	3	7	Deamidation (NQ)	147383	Isoform 2 of E3 ubiquitin-protein ligase NEDD4 OS=Homo sapiens GN=NEDD4
120	618	P46934|NEDD4_HUMAN	140.2	5	5	1318200	6	3	7	Deamidation (NQ)	149114	E3 ubiquitin-protein ligase NEDD4 OS=Homo sapiens GN=NEDD4 PE=1 SV=4
128	1621	Q15046|SYK_HUMAN	137.36	10	10	2690000	7	7	7	Carbamidomethylation; Oxidation (M)	68048	Lysine--tRNA ligase OS=Homo sapiens GN=KARS PE=1 SV=3
128	1622	Q15046-2|SYK_HUMAN	137.36	10	10	2690000	7	7	7	Carbamidomethylation; Oxidation (M)	71497	Isoform Mitochondrial of Lysine--tRNA ligase OS=Homo sapiens GN=KARS
118	622	P27824|CALX_HUMAN	134.46	10	10	3421900	7	7	7	Oxidation (M)	67568	Calnexin OS=Homo sapiens GN=CANX PE=1 SV=2
118	619	P27824-3|CALX_HUMAN	134.46	12	12	3421900	7	7	7	Oxidation (M)	55598	Isoform 3 of Calnexin OS=Homo sapiens GN=CANX
118	623	P27824-2|CALX_HUMAN	134.46	9	9	3421900	7	7	7	Oxidation (M)	71503	Isoform 2 of Calnexin OS=Homo sapiens GN=CANX
129	7079	Q15904|VAS1_HUMAN	130.89	10	10	6692500	4	4	7	Oxidation (M)	52026	V-type proton ATPase subunit S1 OS=Homo sapiens GN=ATP6AP1 PE=1 SV=2
126	681	P01834|IGKC_HUMAN	126.27	52	52	17267000	3	3	7	Carbamidomethylation	11609	Ig kappa chain C region OS=Homo sapiens GN=IGKC PE=1 SV=1
126	682	tr|A0A075B6H6|A0A075B6H6_HUMAN	126.27	51	51	17267000	3	3	7	Carbamidomethylation	11728	Ig kappa chain C region (Fragment) OS=Homo sapiens GN=IGKC PE=4 SV=1
122	368	P04406|G3P_HUMAN	124.28	20	20	4852500	6	6	7	Carbamidomethylation; Oxidation (M); Deamidation (NQ)	36053	Glyceraldehyde-3-phosphate dehydrogenase OS=Homo sapiens GN=GAPDH PE=1 SV=3
121	49	P26639|SYTC_HUMAN	121.87	8	8	5750000	6	6	7	Oxidation (M)	83435	Threonine--tRNA ligase cytoplasmic OS=Homo sapiens GN=TARS PE=1 SV=3
121	50	P26639-2|SYTC_HUMAN	121.87	8	8	5750000	6	6	7	Oxidation (M)	86861	Isoform 2 of Threonine--tRNA ligase cytoplasmic OS=Homo sapiens GN=TARS
117	487	Q5XKE5|K2C79_HUMAN	88.67	8	8		6	0	7	Oxidation (M)	57836	Keratin type II cytoskeletal 79 OS=Homo sapiens GN=KRT79 PE=1 SV=2
144	7008	P78371-2|TCPB_HUMAN	145.15	12	12	4984800	5	5	6		52718	Isoform 2 of T-complex protein 1 subunit beta OS=Homo sapiens GN=CCT2
144	7011	P78371|TCPB_HUMAN	145.15	11	11	4984800	5	5	6		57488	T-complex protein 1 subunit beta OS=Homo sapiens GN=CCT2 PE=1 SV=4
137	1493	Q96PU5-6|NED4L_HUMAN	137.67	6	6	1574100	6	3	6		109404	Isoform 6 of E3 ubiquitin-protein ligase NEDD4-like OS=Homo sapiens GN=NEDD4L
137	1495	Q96PU5-7|NED4L_HUMAN	137.67	6	6	1574100	6	3	6		111314	Isoform 7 of E3 ubiquitin-protein ligase NEDD4-like OS=Homo sapiens GN=NEDD4L
137	1489	Q96PU5-9|NED4L_HUMAN	137.67	7	7	1574100	6	3	6		96271	Isoform 8 of E3 ubiquitin-protein ligase NEDD4-like OS=Homo sapiens GN=NEDD4L
137	1490	Q96PU5-4|NED4L_HUMAN	137.67	7	7	1574100	6	3	6		98181	Isoform 4 of E3 ubiquitin-protein ligase NEDD4-like OS=Homo sapiens GN=NEDD4L
137	1491	Q96PU5-3|NED4L_HUMAN	137.67	7	7	1574100	6	3	6		100752	Isoform 3 of E3 ubiquitin-protein ligase NEDD4-like OS=Homo sapiens GN=NEDD4L
137	1492	Q96PU5-2|NED4L_HUMAN	137.67	6	6	1574100	6	3	6		104922	Isoform 2 of E3 ubiquitin-protein ligase NEDD4-like OS=Homo sapiens GN=NEDD4L
137	1494	Q96PU5-5|NED4L_HUMAN	137.67	6	6	1574100	6	3	6		110022	Isoform 5 of E3 ubiquitin-protein ligase NEDD4-like OS=Homo sapiens GN=NEDD4L
137	1496	Q96PU5|NED4L_HUMAN	137.67	6	6	1574100	6	3	6		111932	E3 ubiquitin-protein ligase NEDD4-like OS=Homo sapiens GN=NEDD4L PE=1 SV=2
133	343	tr|A0A075B6N8|A0A075B6N8_HUMAN	137.06	13	13	5466900	5	1	6	Carbamidomethylation; Oxidation (M)	41335	Ig gamma-3 chain C region (Fragment) OS=Homo sapiens GN=IGHG3 PE=4 SV=1
133	344	P01860|IGHG3_HUMAN	137.06	13	13	5466900	5	1	6	Carbamidomethylation; Oxidation (M)	41287	Ig gamma-3 chain C region OS=Homo sapiens GN=IGHG3 PE=1 SV=2
145	7017	P62495-2|ERF1_HUMAN	136.99	13	13	3440700	6	6	6		45463	Isoform 2 of Eukaryotic peptide chain release factor subunit 1 OS=Homo sapiens GN=ETF1
145	7018	tr|B7Z7P8|B7Z7P8_HUMAN	136.99	12	12	3440700	6	6	6		47476	Eukaryotic peptide chain release factor subunit 1 OS=Homo sapiens GN=ETF1 PE=1 SV=1
145	7019	P62495|ERF1_HUMAN	136.99	12	12	3440700	6	6	6		49031	Eukaryotic peptide chain release factor subunit 1 OS=Homo sapiens GN=ETF1 PE=1 SV=3
135	850	P68371|TBB4B_HUMAN	135.56	15	15	4812600	6	6	6	Oxidation (M)	49831	Tubulin beta-4B chain OS=Homo sapiens GN=TUBB4B PE=1 SV=1
146	7071	Q9NV96-2|CC50A_HUMAN	133.47	13	13	4211900	5	5	6		36713	Isoform 2 of Cell cycle control protein 50A OS=Homo sapiens GN=TMEM30A
146	7072	Q9NV96|CC50A_HUMAN	133.47	11	11	4211900	5	5	6		40684	Cell cycle control protein 50A OS=Homo sapiens GN=TMEM30A PE=1 SV=1
147	7083	Q99808|S29A1_HUMAN	132.54	12	12	5907200	5	5	6		50219	Equilibrative nucleoside transporter 1 OS=Homo sapiens GN=SLC29A1 PE=1 SV=3
147	7084	Q99808-2|S29A1_HUMAN	132.54	10	10	5907200	5	5	6		58963	Isoform 2 of Equilibrative nucleoside transporter 1 OS=Homo sapiens GN=SLC29A1
130	6936	tr|J3QRD1|J3QRD1_HUMAN	132.26	16	16	5021700	6	6	6		44648	Fatty aldehyde dehydrogenase OS=Homo sapiens GN=ALDH3A2 PE=1 SV=1
130	6937	P51648|AL3A2_HUMAN	132.26	13	13	5021700	6	6	6		54848	Fatty aldehyde dehydrogenase OS=Homo sapiens GN=ALDH3A2 PE=1 SV=1
130	6938	P51648-2|AL3A2_HUMAN	132.26	13	13	5021700	6	6	6		57669	Isoform 2 of Fatty aldehyde dehydrogenase OS=Homo sapiens GN=ALDH3A2
131	6959	tr|E7EM93|E7EM93_HUMAN	131.91	12	12	5680700	6	6	6		50052	Peroxisomal NADH pyrophosphatase NUDT12 OS=Homo sapiens GN=NUDT12 PE=4 SV=1
131	6960	Q9BQG2|NUD12_HUMAN	131.91	12	12	5680700	6	6	6		52076	Peroxisomal NADH pyrophosphatase NUDT12 OS=Homo sapiens GN=NUDT12 PE=1 SV=1
138	6990	P49321-2|NASP_HUMAN	128.63	9	9	10598000	5	5	6	Oxidation (M)	48805	Isoform 2 of Nuclear autoantigenic sperm protein OS=Homo sapiens GN=NASP
138	6997	P49321|NASP_HUMAN	128.63	5	5	10598000	5	5	6	Oxidation (M)	85238	Nuclear autoantigenic sperm protein OS=Homo sapiens GN=NASP PE=1 SV=2
138	6998	P49321-3|NASP_HUMAN	128.63	5	5	10598000	5	5	6	Oxidation (M)	86268	Isoform 3 of Nuclear autoantigenic sperm protein OS=Homo sapiens GN=NASP
140	7012	O60701-2|UGDH_HUMAN	126.9	13	13	50097000	5	5	6		47603	Isoform 2 of UDP-glucose 6-dehydrogenase OS=Homo sapiens GN=UGDH
140	7013	O60701|UGDH_HUMAN	126.9	11	11	50097000	5	5	6		55024	UDP-glucose 6-dehydrogenase OS=Homo sapiens GN=UGDH PE=1 SV=1
141	2887	Q8WWI5-3|CTL1_HUMAN	118.43	9	9	5044600	5	5	6	Carbamidomethylation; Oxidation (M)	73012	Isoform 3 of Choline transporter-like protein 1 OS=Homo sapiens GN=SLC44A1
141	2888	Q8WWI5-2|CTL1_HUMAN	118.43	9	9	5044600	5	5	6	Carbamidomethylation; Oxidation (M)	73296	Isoform 2 of Choline transporter-like protein 1 OS=Homo sapiens GN=SLC44A1
141	2889	Q8WWI5|CTL1_HUMAN	118.43	9	9	5044600	5	5	6	Carbamidomethylation; Oxidation (M)	73302	Choline transporter-like protein 1 OS=Homo sapiens GN=SLC44A1 PE=1 SV=1
134	182	P01023|A2MG_HUMAN	113.32	4	4	1266900	6	4	6	Carbamidomethylation	163290	Alpha-2-macroglobulin OS=Homo sapiens GN=A2M PE=1 SV=3
142	464	P11279-2|LAMP1_HUMAN	110.57	7	7	6663800	3	3	6	Deamidation (NQ)	38986	Isoform 2 of Lysosome-associated membrane glycoprotein 1 OS=Homo sapiens GN=LAMP1
142	366	P11279|LAMP1_HUMAN	110.57	6	6	6663800	3	3	6	Deamidation (NQ)	44882	Lysosome-associated membrane glycoprotein 1 OS=Homo sapiens GN=LAMP1 PE=1 SV=3
132	605	Q99436|PSB7_HUMAN	97.89	14	14	44623000	4	4	6	Oxidation (M)	29965	Proteasome subunit beta type-7 OS=Homo sapiens GN=PSMB7 PE=1 SV=1
139	6991	P78310-7|CXAR_HUMAN	90.26	23	23	2496200	6	6	6	Oxidation (M)	35570	Isoform 7 of Coxsackievirus and adenovirus receptor OS=Homo sapiens GN=CXADR
139	6992	P78310|CXAR_HUMAN	90.26	20	20	2496200	6	6	6	Oxidation (M)	40030	Coxsackievirus and adenovirus receptor OS=Homo sapiens GN=CXADR PE=1 SV=1
155	7037	P26641|EF1G_HUMAN	139.14	10	10	3870800	5	5	5		50119	Elongation factor 1-gamma OS=Homo sapiens GN=EEF1G PE=1 SV=3
155	7038	P26641-2|EF1G_HUMAN	139.14	9	9	3870800	5	5	5		56150	Isoform 2 of Elongation factor 1-gamma OS=Homo sapiens GN=EEF1G
153	6999	Q96RS6|NUDC1_HUMAN	136.7	9	9	3696200	5	5	5	Carbamidomethylation	66756	NudC domain-containing protein 1 OS=Homo sapiens GN=NUDCD1 PE=1 SV=2
153	7014	Q96RS6-3|NUDC1_HUMAN	136.7	10	10	3696200	5	5	5	Carbamidomethylation	56614	Isoform 3 of NudC domain-containing protein 1 OS=Homo sapiens GN=NUDCD1
153	7015	Q96RS6-2|NUDC1_HUMAN	136.7	9	9	3696200	5	5	5	Carbamidomethylation	63502	Isoform 2 of NudC domain-containing protein 1 OS=Homo sapiens GN=NUDCD1
159	430	P01861|IGHG4_HUMAN	134.96	16	16	547010	5	1	5	Carbamidomethylation; Oxidation (M)	35941	Ig gamma-4 chain C region OS=Homo sapiens GN=IGHG4 PE=1 SV=1
149	6984	P04844-2|RPN2_HUMAN	134.2	8	8	7322400	5	5	5	Oxidation (M)	67723	Isoform 2 of Dolichyl-diphosphooligosaccharide--protein glycosyltransferase subunit 2 OS=Homo sapiens GN=RPN2
149	6985	P04844|RPN2_HUMAN	134.2	7	7	7322400	5	5	5	Oxidation (M)	69284	Dolichyl-diphosphooligosaccharide--protein glycosyltransferase subunit 2 OS=Homo sapiens GN=RPN2 PE=1 SV=3
158	7005	P50990-3|TCPQ_HUMAN	133.9	12	12	5441400	5	5	5		51586	Isoform 3 of T-complex protein 1 subunit theta OS=Homo sapiens GN=CCT8
158	7006	P50990-2|TCPQ_HUMAN	133.9	11	11	5441400	5	5	5		57645	Isoform 2 of T-complex protein 1 subunit theta OS=Homo sapiens GN=CCT8
158	5857	P50990|TCPQ_HUMAN	133.9	11	11	5441400	5	5	5		59621	T-complex protein 1 subunit theta OS=Homo sapiens GN=CCT8 PE=1 SV=4
160	163	P01130-2|LDLR_HUMAN	129.41	9	9	3770900	5	4	5	Deamidation (NQ)	75854	Isoform 2 of Low-density lipoprotein receptor OS=Homo sapiens GN=LDLR
160	106	P01130-3|LDLR_HUMAN	129.41	9	9	3770900	5	4	5	Deamidation (NQ)	76856	Isoform 3 of Low-density lipoprotein receptor OS=Homo sapiens GN=LDLR
160	107	P01130-6|LDLR_HUMAN	129.41	8	8	3770900	5	4	5	Deamidation (NQ)	82255	Isoform 6 of Low-density lipoprotein receptor OS=Homo sapiens GN=LDLR
160	109	P01130-4|LDLR_HUMAN	129.41	8	8	3770900	5	4	5	Deamidation (NQ)	90940	Isoform 4 of Low-density lipoprotein receptor OS=Homo sapiens GN=LDLR
160	141	P01130-5|LDLR_HUMAN	129.41	7	7	3770900	5	4	5	Deamidation (NQ)	95092	Isoform 5 of Low-density lipoprotein receptor OS=Homo sapiens GN=LDLR
160	110	P01130|LDLR_HUMAN	129.41	7	7	3770900	5	4	5	Deamidation (NQ)	95376	Low-density lipoprotein receptor OS=Homo sapiens GN=LDLR PE=1 SV=1
160	111	tr|J3KMZ9|J3KMZ9_HUMAN	129.41	7	7	3770900	5	4	5	Deamidation (NQ)	104681	Low-density lipoprotein receptor (Fragment) OS=Homo sapiens GN=LDLR PE=1 SV=1
148	6982	Q9H4M9|EHD1_HUMAN	125.52	11	11	2081100	5	5	5	Oxidation (M)	60627	EH domain-containing protein 1 OS=Homo sapiens GN=EHD1 PE=1 SV=2
148	6988	tr|C9J2Z4|C9J2Z4_HUMAN	125.52	19	19	2081100	5	5	5	Oxidation (M)	34721	EH domain-containing protein 1 (Fragment) OS=Homo sapiens GN=EHD1 PE=1 SV=1
161	7032	P12081-3|SYHC_HUMAN	122.17	10	10	2480900	5	5	5		50156	Isoform 3 of Histidine--tRNA ligase cytoplasmic OS=Homo sapiens GN=HARS
161	7033	P12081-2|SYHC_HUMAN	122.17	10	10	2480900	5	5	5		52720	Isoform 2 of Histidine--tRNA ligase cytoplasmic OS=Homo sapiens GN=HARS
161	7034	P12081-4|SYHC_HUMAN	122.17	9	9	2480900	5	5	5		54847	Isoform 4 of Histidine--tRNA ligase cytoplasmic OS=Homo sapiens GN=HARS
161	7036	P12081|SYHC_HUMAN	122.17	9	9	2480900	5	5	5		57411	Histidine--tRNA ligase cytoplasmic OS=Homo sapiens GN=HARS PE=1 SV=2
152	756	tr|H0YN42|H0YN42_HUMAN	119.78	20	20	1684800	5	5	5	Oxidation (M)	28825	Annexin (Fragment) OS=Homo sapiens GN=ANXA2 PE=1 SV=1
152	757	P07355|ANXA2_HUMAN	119.78	15	15	1684800	5	5	5	Oxidation (M)	38604	Annexin A2 OS=Homo sapiens GN=ANXA2 PE=1 SV=2
152	758	P07355-2|ANXA2_HUMAN	119.78	15	15	1684800	5	5	5	Oxidation (M)	40411	Isoform 2 of Annexin A2 OS=Homo sapiens GN=ANXA2
152	1030	A6NMY6|AXA2L_HUMAN	119.78	15	15	1684800	5	5	5	Oxidation (M)	38659	Putative annexin A2-like protein OS=Homo sapiens GN=ANXA2P2 PE=5 SV=2
154	425	P01871|IGHM_HUMAN	111.75	9	9	1344600	4	4	5	Carbamidomethylation; Oxidation (M)	49307	Ig mu chain C region OS=Homo sapiens GN=IGHM PE=1 SV=3
154	426	tr|A0A075B6N9|A0A075B6N9_HUMAN	111.75	9	9	1344600	4	4	5	Carbamidomethylation; Oxidation (M)	49428	Ig mu chain C region (Fragment) OS=Homo sapiens GN=IGHM PE=4 SV=1
154	427	P01871-2|IGHM_HUMAN	111.75	9	9	1344600	4	4	5	Carbamidomethylation; Oxidation (M)	51790	Isoform 2 of Ig mu chain C region OS=Homo sapiens GN=IGHM
162	628	P22102-2|PUR2_HUMAN	106.71	8	8	2347200	4	4	5	Oxidation (M)	46033	Isoform Short of Trifunctional purine biosynthetic protein adenosine-3 OS=Homo sapiens GN=GART
162	219	P22102|PUR2_HUMAN	106.71	3	3	2347200	4	4	5	Oxidation (M)	107767	Trifunctional purine biosynthetic protein adenosine-3 OS=Homo sapiens GN=GART PE=1 SV=1
150	7039	tr|K7EJB9|K7EJB9_HUMAN	95.99	21	21	3283600	5	5	5		28432	Calreticulin (Fragment) OS=Homo sapiens GN=CALR PE=1 SV=1
150	7040	P27797|CALR_HUMAN	95.99	12	12	3283600	5	5	5		48142	Calreticulin OS=Homo sapiens GN=CALR PE=1 SV=1
156	616	P49720|PSB3_HUMAN	82.05	18	18	10991000	4	4	5	Carbamidomethylation; Oxidation (M)	22949	Proteasome subunit beta type-3 OS=Homo sapiens GN=PSMB3 PE=1 SV=2
157	1093	P15924-2|DESP_HUMAN	75.19	2	2	1077500	5	5	5		260116	Isoform DPII of Desmoplakin OS=Homo sapiens GN=DSP
157	1094	P15924-3|DESP_HUMAN	75.19	2	2	1077500	5	5	5		278914	Isoform DSPIa of Desmoplakin OS=Homo sapiens GN=DSP
157	919	P15924|DESP_HUMAN	75.19	1	1	1077500	5	5	5		331774	Desmoplakin OS=Homo sapiens GN=DSP PE=1 SV=3
179	655	Q86YZ3|HORN_HUMAN	147.99	2	2	1914700	4	4	4		282389	Hornerin OS=Homo sapiens GN=HRNR PE=1 SV=2
181	1330	O14828-2|SCAM3_HUMAN	143.9	14	14	2758100	3	3	4		35202	Isoform 2 of Secretory carrier-associated membrane protein 3 OS=Homo sapiens GN=SCAMP3
181	1331	O14828|SCAM3_HUMAN	143.9	13	13	2758100	3	3	4		38287	Secretory carrier-associated membrane protein 3 OS=Homo sapiens GN=SCAMP3 PE=1 SV=3
180	418	P01876|IGHA1_HUMAN	131.02	16	16	5348300	4	4	4	Carbamidomethylation; Oxidation (M); Deamidation (NQ)	37655	Ig alpha-1 chain C region OS=Homo sapiens GN=IGHA1 PE=1 SV=2
176	7069	O43175|SERA_HUMAN	128.03	10	10	1698100	4	4	4		56651	D-3-phosphoglycerate dehydrogenase OS=Homo sapiens GN=PHGDH PE=1 SV=4
175	7056	tr|E9PNW0|E9PNW0_HUMAN	126.74	43	43	2382800	4	4	4	Acetylation (Protein N-term)	12250	Nucleosome assembly protein 1-like 4 (Fragment) OS=Homo sapiens GN=NAP1L4 PE=1 SV=1
175	7057	tr|E9PJJ2|E9PJJ2_HUMAN	126.74	36	36	2382800	4	4	4	Acetylation (Protein N-term)	14653	Nucleosome assembly protein 1-like 4 (Fragment) OS=Homo sapiens GN=NAP1L4 PE=1 SV=1
175	7058	tr|E9PS34|E9PS34_HUMAN	126.74	35	35	2382800	4	4	4	Acetylation (Protein N-term)	15282	Nucleosome assembly protein 1-like 4 (Fragment) OS=Homo sapiens GN=NAP1L4 PE=1 SV=1
175	7059	tr|E9PNJ7|E9PNJ7_HUMAN	126.74	33	33	2382800	4	4	4	Acetylation (Protein N-term)	16000	Nucleosome assembly protein 1-like 4 (Fragment) OS=Homo sapiens GN=NAP1L4 PE=1 SV=1
175	7060	tr|E9PKT8|E9PKT8_HUMAN	126.74	27	27	2382800	4	4	4	Acetylation (Protein N-term)	19156	Nucleosome assembly protein 1-like 4 (Fragment) OS=Homo sapiens GN=NAP1L4 PE=1 SV=1
175	7061	tr|C9J6D1|C9J6D1_HUMAN	126.74	26	26	2382800	4	4	4	Acetylation (Protein N-term)	20261	Nucleosome assembly protein 1-like 4 (Fragment) OS=Homo sapiens GN=NAP1L4 PE=1 SV=1
175	7062	tr|C9JZI7|C9JZI7_HUMAN	126.74	17	17	2382800	4	4	4	Acetylation (Protein N-term)	31840	Nucleosome assembly protein 1-like 4 (Fragment) OS=Homo sapiens GN=NAP1L4 PE=1 SV=1
175	7064	Q99733|NP1L4_HUMAN	126.74	12	12	2382800	4	4	4	Acetylation (Protein N-term)	42823	Nucleosome assembly protein 1-like 4 OS=Homo sapiens GN=NAP1L4 PE=1 SV=1
175	7065	Q99733-2|NP1L4_HUMAN	126.74	12	12	2382800	4	4	4	Acetylation (Protein N-term)	44079	Isoform 2 of Nucleosome assembly protein 1-like 4 OS=Homo sapiens GN=NAP1L4
173	7030	Q9UI12-2|VATH_HUMAN	123.89	10	10	4578600	4	4	4		54151	Isoform 2 of V-type proton ATPase subunit H OS=Homo sapiens GN=ATP6V1H
173	7031	Q9UI12|VATH_HUMAN	123.89	9	9	4578600	4	4	4		55883	V-type proton ATPase subunit H OS=Homo sapiens GN=ATP6V1H PE=1 SV=1
167	6993	O43865-2|SAHH2_HUMAN	121.49	8	8	3929700	4	4	4		53754	Isoform 2 of Putative adenosylhomocysteinase 2 OS=Homo sapiens GN=AHCYL1
167	6994	O43865|SAHH2_HUMAN	121.49	7	7	3929700	4	4	4		58952	Putative adenosylhomocysteinase 2 OS=Homo sapiens GN=AHCYL1 PE=1 SV=2
174	658	P28072|PSB6_HUMAN	121.05	16	16	16820000	4	4	4		25358	Proteasome subunit beta type-6 OS=Homo sapiens GN=PSMB6 PE=1 SV=4
168	6995	Q9ULA0|DNPEP_HUMAN	119.26	10	10	5179000	4	4	4	Carbamidomethylation; Oxidation (M)	52428	Aspartyl aminopeptidase OS=Homo sapiens GN=DNPEP PE=1 SV=1
168	6996	tr|E7ETB3|E7ETB3_HUMAN	119.26	10	10	5179000	4	4	4	Carbamidomethylation; Oxidation (M)	54531	Aspartyl aminopeptidase OS=Homo sapiens GN=DNPEP PE=1 SV=1
182	7132	Q9NRX5|SERC1_HUMAN	118.21	8	8	2990400	3	3	4	Carbamidomethylation	50495	Serine incorporator 1 OS=Homo sapiens GN=SERINC1 PE=1 SV=1
178	7121	Q10471|GALT2_HUMAN	112.81	6	6	1935100	4	4	4		64733	Polypeptide N-acetylgalactosaminyltransferase 2 OS=Homo sapiens GN=GALNT2 PE=1 SV=1
170	7045	Q6XQN6-3|PNCB_HUMAN	112.76	8	8	3085300	4	4	4	Carbamidomethylation; Acetylation (Protein N-term)	56099	Isoform 3 of Nicotinate phosphoribosyltransferase OS=Homo sapiens GN=NAPRT
170	7046	Q6XQN6|PNCB_HUMAN	112.76	7	7	3085300	4	4	4	Carbamidomethylation; Acetylation (Protein N-term)	57578	Nicotinate phosphoribosyltransferase OS=Homo sapiens GN=NAPRT PE=1 SV=2
164	7047	tr|E9PLA9|E9PLA9_HUMAN	106.62	21	21	1216300	4	4	4	Oxidation (M)	20236	Caprin-1 (Fragment) OS=Homo sapiens GN=CAPRIN1 PE=1 SV=1
164	7051	Q14444-2|CAPR1_HUMAN	106.62	6	6	1216300	4	4	4	Oxidation (M)	76862	Isoform 2 of Caprin-1 OS=Homo sapiens GN=CAPRIN1
164	7052	Q14444|CAPR1_HUMAN	106.62	6	6	1216300	4	4	4	Oxidation (M)	78366	Caprin-1 OS=Homo sapiens GN=CAPRIN1 PE=1 SV=2
184	5493	P20645|MPRD_HUMAN	101.41	10	10	1864900	3	3	4	Carbamidomethylation	30993	Cation-dependent mannose-6-phosphate receptor OS=Homo sapiens GN=M6PR PE=1 SV=1
169	1136	tr|B4E022|B4E022_HUMAN	99.54	8	8	1578600	4	4	4		62879	Transketolase OS=Homo sapiens GN=TKT PE=1 SV=1
169	1137	P29401|TKT_HUMAN	99.54	7	7	1578600	4	4	4		67878	Transketolase OS=Homo sapiens GN=TKT PE=1 SV=3
169	1138	P29401-2|TKT_HUMAN	99.54	7	7	1578600	4	4	4		68814	Isoform 2 of Transketolase OS=Homo sapiens GN=TKT
166	7106	Q13530|SERC3_HUMAN	98.45	6	6	1935700	4	4	4	Carbamidomethylation; Oxidation (M)	52581	Serine incorporator 3 OS=Homo sapiens GN=SERINC3 PE=2 SV=2
185	7283	Q5T749|KPRP_HUMAN	92.08	4	4	566880	3	3	4	Carbamidomethylation	64136	Keratinocyte proline-rich protein OS=Homo sapiens GN=KPRP PE=1 SV=1
171	420	P06733|ENOA_HUMAN	89.36	9	9	685880	3	3	4	Carbamidomethylation; Oxidation (M)	47169	Alpha-enolase OS=Homo sapiens GN=ENO1 PE=1 SV=2
186	625	P81605|DCD_HUMAN	85.31	22	22	5925700	3	3	4		11284	Dermcidin OS=Homo sapiens GN=DCD PE=1 SV=2
186	626	P81605-2|DCD_HUMAN	85.31	20	20	5925700	3	3	4		12414	Isoform 2 of Dermcidin OS=Homo sapiens GN=DCD
177	7085	P15151-3|PVR_HUMAN	84.91	12	12	3495300	4	4	4		39305	Isoform Gamma of Poliovirus receptor OS=Homo sapiens GN=PVR
177	7086	P15151-2|PVR_HUMAN	84.91	11	11	3495300	4	4	4		40125	Isoform Beta of Poliovirus receptor OS=Homo sapiens GN=PVR
177	7087	P15151-4|PVR_HUMAN	84.91	11	11	3495300	4	4	4		42864	Isoform Delta of Poliovirus receptor OS=Homo sapiens GN=PVR
177	7088	P15151|PVR_HUMAN	84.91	10	10	3495300	4	4	4		45303	Poliovirus receptor OS=Homo sapiens GN=PVR PE=1 SV=2
205	7117	Q9Y624|JAM1_HUMAN	81.59	13	13	1771100	4	4	4	Oxidation (M); Deamidation (NQ)	32583	Junctional adhesion molecule A OS=Homo sapiens GN=F11R PE=1 SV=1
165	629	tr|F5GWP8|F5GWP8_HUMAN	77.88	5	5	141430	3	1	4		66351	Keratin type I cytoskeletal 17 OS=Homo sapiens GN=KRT17 PE=1 SV=1
163	25	O75369-2|FLNB_HUMAN	67.1	2	2	1458500	4	4	4		275666	Isoform 2 of Filamin-B OS=Homo sapiens GN=FLNB
163	26	O75369-9|FLNB_HUMAN	67.1	2	2	1458500	4	4	4		276936	Isoform 9 of Filamin-B OS=Homo sapiens GN=FLNB
163	27	O75369|FLNB_HUMAN	67.1	2	2	1458500	4	4	4		278162	Filamin-B OS=Homo sapiens GN=FLNB PE=1 SV=2
163	28	O75369-8|FLNB_HUMAN	67.1	2	2	1458500	4	4	4		281633	Isoform 8 of Filamin-B OS=Homo sapiens GN=FLNB
208	7148	Q9UHY1|NRBP_HUMAN	135.56	8	8	3161400	3	3	3	Oxidation (M)	59845	Nuclear receptor-binding protein OS=Homo sapiens GN=NRBP1 PE=1 SV=1
189	7096	Q9NR50-3|EI2BG_HUMAN	114.85	8	8	1644000	3	3	3		44803	Isoform 3 of Translation initiation factor eIF-2B subunit gamma OS=Homo sapiens GN=EIF2B3
189	7097	Q9NR50-2|EI2BG_HUMAN	114.85	8	8	1644000	3	3	3		46145	Isoform 2 of Translation initiation factor eIF-2B subunit gamma OS=Homo sapiens GN=EIF2B3
189	7098	Q9NR50|EI2BG_HUMAN	114.85	7	7	1644000	3	3	3		50240	Translation initiation factor eIF-2B subunit gamma OS=Homo sapiens GN=EIF2B3 PE=1 SV=1
204	7113	Q96HE7|ERO1A_HUMAN	114.62	7	7	1225000	3	3	3		54393	ERO1-like protein alpha OS=Homo sapiens GN=ERO1L PE=1 SV=2
215	7146	tr|J3KQA0|J3KQA0_HUMAN	112.19	7	7	1539700	3	3	3		47261	Synaptotagmin I isoform CRA_b OS=Homo sapiens GN=SYT1 PE=1 SV=1
215	7147	P21579|SYT1_HUMAN	112.19	7	7	1539700	3	3	3		47573	Synaptotagmin-1 OS=Homo sapiens GN=SYT1 PE=1 SV=1
213	1473	tr|M0QXM4|M0QXM4_HUMAN	107.96	8	8	3042100	3	3	3		39443	Neutral amino acid transporter B(0) OS=Homo sapiens GN=SLC1A5 PE=1 SV=1
213	1479	Q15758|AAAT_HUMAN	107.96	6	6	3042100	3	3	3		56598	Neutral amino acid transporter B(0) OS=Homo sapiens GN=SLC1A5 PE=1 SV=2
211	7201	tr|E9PC52|E9PC52_HUMAN	107.03	6	6	1072700	2	1	3	Oxidation (M)	46938	Histone-binding protein RBBP7 OS=Homo sapiens GN=RBBP7 PE=1 SV=1
211	7202	Q16576|RBBP7_HUMAN	107.03	5	5	1072700	2	1	3	Oxidation (M)	47820	Histone-binding protein RBBP7 OS=Homo sapiens GN=RBBP7 PE=1 SV=1
202	984	Q99877|H2B1N_HUMAN	106.92	25	25	4426800	3	3	3	Oxidation (M)	13922	Histone H2B type 1-N OS=Homo sapiens GN=HIST1H2BN PE=1 SV=3
202	987	Q99880|H2B1L_HUMAN	106.92	25	25	4426800	3	3	3	Oxidation (M)	13952	Histone H2B type 1-L OS=Homo sapiens GN=HIST1H2BL PE=1 SV=3
202	988	Q93079|H2B1H_HUMAN	106.92	25	25	4426800	3	3	3	Oxidation (M)	13892	Histone H2B type 1-H OS=Homo sapiens GN=HIST1H2BH PE=1 SV=3
202	989	P62807|H2B1C_HUMAN	106.92	25	25	4426800	3	3	3	Oxidation (M)	13906	Histone H2B type 1-C/E/F/G/I OS=Homo sapiens GN=HIST1H2BC PE=1 SV=4
202	990	O60814|H2B1K_HUMAN	106.92	25	25	4426800	3	3	3	Oxidation (M)	13890	Histone H2B type 1-K OS=Homo sapiens GN=HIST1H2BK PE=1 SV=3
202	991	Q5QNW6|H2B2F_HUMAN	106.92	25	25	4426800	3	3	3	Oxidation (M)	13920	Histone H2B type 2-F OS=Homo sapiens GN=HIST2H2BF PE=1 SV=3
202	992	Q99879|H2B1M_HUMAN	106.92	25	25	4426800	3	3	3	Oxidation (M)	13989	Histone H2B type 1-M OS=Homo sapiens GN=HIST1H2BM PE=1 SV=3
202	993	P58876|H2B1D_HUMAN	106.92	25	25	4426800	3	3	3	Oxidation (M)	13936	Histone H2B type 1-D OS=Homo sapiens GN=HIST1H2BD PE=1 SV=2
202	994	P57053|H2BFS_HUMAN	106.92	25	25	4426800	3	3	3	Oxidation (M)	13944	Histone H2B type F-S OS=Homo sapiens GN=H2BFS PE=1 SV=2
202	997	Q5QNW6-2|H2B2F_HUMAN	106.92	23	23	4426800	3	3	3	Oxidation (M)	14841	Isoform 2 of Histone H2B type 2-F OS=Homo sapiens GN=HIST2H2BF
202	869	tr|U3KQK0|U3KQK0_HUMAN	106.92	19	19	4426800	3	3	3	Oxidation (M)	18804	Histone H2B OS=Homo sapiens GN=HIST1H2BN PE=1 SV=1
206	7122	P11117|PPAL_HUMAN	106.49	7	7	1870800	3	3	3		48344	Lysosomal acid phosphatase OS=Homo sapiens GN=ACP2 PE=1 SV=3
196	410	P12270|TPR_HUMAN	104.76	1	1	784970	3	3	3		267290	Nucleoprotein TPR OS=Homo sapiens GN=TPR PE=1 SV=3
191	161	Q96EN8|MOCOS_HUMAN	103.33	3	3	2047800	3	3	3		98120	Molybdenum cofactor sulfurase OS=Homo sapiens GN=MOCOS PE=1 SV=2
192	3253	Q5D862|FILA2_HUMAN	103.2	3	3	1324100	3	3	3		248072	Filaggrin-2 OS=Homo sapiens GN=FLG2 PE=1 SV=1
207	7138	tr|F8W079|F8W079_HUMAN	101.82	12	12	462980	3	3	3	Oxidation (M)	30170	ATP synthase subunit beta mitochondrial (Fragment) OS=Homo sapiens GN=ATP5B PE=1 SV=1
207	7139	tr|H0YH81|H0YH81_HUMAN	101.82	9	9	462980	3	3	3	Oxidation (M)	38258	ATP synthase subunit beta (Fragment) OS=Homo sapiens GN=ATP5B PE=1 SV=1
207	7140	P06576|ATPB_HUMAN	101.82	6	6	462980	3	3	3	Oxidation (M)	56560	ATP synthase subunit beta mitochondrial OS=Homo sapiens GN=ATP5B PE=1 SV=3
200	7090	O95297-4|MPZL1_HUMAN	96.98	23	23	2057400	3	3	3		15947	Isoform 4 of Myelin protein zero-like protein 1 OS=Homo sapiens GN=MPZL1
200	7091	O95297-2|MPZL1_HUMAN	96.98	13	13	2057400	3	3	3		28981	Isoform 2 of Myelin protein zero-like protein 1 OS=Homo sapiens GN=MPZL1
200	7092	O95297|MPZL1_HUMAN	96.98	13	13	2057400	3	3	3		29082	Myelin protein zero-like protein 1 OS=Homo sapiens GN=MPZL1 PE=1 SV=1
190	721	Q9ULF5|S39AA_HUMAN	96.56	4	4	1676200	3	3	3		94132	Zinc transporter ZIP10 OS=Homo sapiens GN=SLC39A10 PE=1 SV=2
197	7105	P19338|NUCL_HUMAN	96.08	4	4	1423200	3	3	3		76615	Nucleolin OS=Homo sapiens GN=NCL PE=1 SV=3
193	180	Q14114-4|LRP8_HUMAN	95.77	4	4	1453100	3	2	3		87959	Isoform 4 of Low-density lipoprotein receptor-related protein 8 OS=Homo sapiens GN=LRP8
193	181	Q14114|LRP8_HUMAN	95.77	3	3	1453100	3	2	3		105634	Low-density lipoprotein receptor-related protein 8 OS=Homo sapiens GN=LRP8 PE=1 SV=4
193	198	tr|E9PP15|E9PP15_HUMAN	95.77	7	7	1453100	3	2	3		50913	Low-density lipoprotein receptor-related protein 8 OS=Homo sapiens GN=LRP8 PE=4 SV=1
193	201	Q14114-2|LRP8_HUMAN	95.77	5	5	1453100	3	2	3		77845	Isoform 2 of Low-density lipoprotein receptor-related protein 8 OS=Homo sapiens GN=LRP8
193	203	Q14114-3|LRP8_HUMAN	95.77	4	4	1453100	3	2	3		99092	Isoform 3 of Low-density lipoprotein receptor-related protein 8 OS=Homo sapiens GN=LRP8
217	7155	Q92692-2|PVRL2_HUMAN	94.26	5	5	2426900	3	3	3		51359	Isoform Alpha of Nectin-2 OS=Homo sapiens GN=PVRL2
217	4082	Q92692|PVRL2_HUMAN	94.26	4	4	2426900	3	3	3		57742	Nectin-2 OS=Homo sapiens GN=PVRL2 PE=1 SV=1
225	7308	Q5JQF8|PAP1M_HUMAN	93.56	10	10		3	0	3		22799	Polyadenylate-binding protein 1-like 2 OS=Homo sapiens GN=PABPC1L2A PE=2 SV=1
214	7135	O15427|MOT4_HUMAN	93.51	8	8	908700	3	3	3		49469	Monocarboxylate transporter 4 OS=Homo sapiens GN=SLC16A3 PE=1 SV=1
199	7265	tr|B4DUX5|B4DUX5_HUMAN	90.6	7	7	877750	2	2	3		50497	Methionine aminopeptidase 2 OS=Homo sapiens GN=METAP2 PE=1 SV=1
199	7266	P50579|MAP2_HUMAN	90.6	7	7	877750	2	2	3		52892	Methionine aminopeptidase 2 OS=Homo sapiens GN=METAP2 PE=1 SV=1
212	7231	Q16563-2|SYPL1_HUMAN	90.37	15	15	11568000	2	2	3		26412	Isoform 2 of Synaptophysin-like protein 1 OS=Homo sapiens GN=SYPL1
212	7232	Q16563|SYPL1_HUMAN	90.37	14	14	11568000	2	2	3		28565	Synaptophysin-like protein 1 OS=Homo sapiens GN=SYPL1 PE=1 SV=1
223	7186	Q08722-2|CD47_HUMAN	90.21	10	10	10066000	3	3	3		31743	Isoform OA3-293 of Leukocyte surface antigen CD47 OS=Homo sapiens GN=CD47
223	7187	Q08722-3|CD47_HUMAN	90.21	9	9	10066000	3	3	3		33192	Isoform OA3-305 of Leukocyte surface antigen CD47 OS=Homo sapiens GN=CD47
223	7188	Q08722-4|CD47_HUMAN	90.21	9	9	10066000	3	3	3		33845	Isoform OA3-312 of Leukocyte surface antigen CD47 OS=Homo sapiens GN=CD47
223	7189	Q08722|CD47_HUMAN	90.21	9	9	10066000	3	3	3		35214	Leukocyte surface antigen CD47 OS=Homo sapiens GN=CD47 PE=1 SV=1
201	981	O00592-2|PODXL_HUMAN	89.19	7	7	4215500	3	3	3		55386	Isoform 2 of Podocalyxin OS=Homo sapiens GN=PODXL
201	982	O00592|PODXL_HUMAN	89.19	6	6	4215500	3	3	3		58635	Podocalyxin OS=Homo sapiens GN=PODXL PE=1 SV=2
198	7166	Q01105-3|SET_HUMAN	88.9	13	13	2630300	3	3	3		31124	Isoform 3 of Protein SET OS=Homo sapiens GN=SET
198	7167	Q01105-4|SET_HUMAN	88.9	13	13	2630300	3	3	3		31404	Isoform 4 of Protein SET OS=Homo sapiens GN=SET
198	7168	Q01105-2|SET_HUMAN	88.9	12	12	2630300	3	3	3		32234	Isoform 2 of Protein SET OS=Homo sapiens GN=SET
198	7169	Q01105|SET_HUMAN	88.9	12	12	2630300	3	3	3		33489	Protein SET OS=Homo sapiens GN=SET PE=1 SV=3
187	87	P05556|ITB1_HUMAN	88.31	4	4	1946400	3	3	3		88415	Integrin beta-1 OS=Homo sapiens GN=ITGB1 PE=1 SV=2
188	29	P49588|SYAC_HUMAN	87.07	3	3	954210	3	3	3		106810	Alanine--tRNA ligase cytoplasmic OS=Homo sapiens GN=AARS PE=1 SV=2
219	444	P62805|H4_HUMAN	86.53	31	31	3473500	3	3	3	Oxidation (M)	11367	Histone H4 OS=Homo sapiens GN=HIST1H4A PE=1 SV=2
222	7185	P04040|CATA_HUMAN	85.89	7	7	506610	3	3	3		59756	Catalase OS=Homo sapiens GN=CAT PE=1 SV=3
221	7179	tr|H3BR35|H3BR35_HUMAN	82.94	6	6	3142700	3	3	3		52951	Eukaryotic peptide chain release factor GTP-binding subunit ERF3A (Fragment) OS=Homo sapiens GN=GSPT1 PE=1 SV=1
221	7180	P15170|ERF3A_HUMAN	82.94	6	6	3142700	3	3	3		55756	Eukaryotic peptide chain release factor GTP-binding subunit ERF3A OS=Homo sapiens GN=GSPT1 PE=1 SV=1
221	7181	P15170-2|ERF3A_HUMAN	82.94	4	4	3142700	3	3	3		68601	Isoform 2 of Eukaryotic peptide chain release factor GTP-binding subunit ERF3A OS=Homo sapiens GN=GSPT1
221	7182	P15170-3|ERF3A_HUMAN	82.94	4	4	3142700	3	3	3		68700	Isoform 3 of Eukaryotic peptide chain release factor GTP-binding subunit ERF3A OS=Homo sapiens GN=GSPT1
218	7170	P00367|DHE3_HUMAN	81.87	5	5	733850	3	3	3		61398	Glutamate dehydrogenase 1 mitochondrial OS=Homo sapiens GN=GLUD1 PE=1 SV=2
220	772	P02763|A1AG1_HUMAN	80.7	14	14	1939000	3	3	3	Carbamidomethylation; Oxidation (M)	23512	Alpha-1-acid glycoprotein 1 OS=Homo sapiens GN=ORM1 PE=1 SV=1
216	642	P01011|AACT_HUMAN	80	7	7	1148700	3	3	3		47651	Alpha-1-antichymotrypsin OS=Homo sapiens GN=SERPINA3 PE=1 SV=2
210	1189	P11166|GTR1_HUMAN	78.58	5	5	20384000	2	2	3	Oxidation (M)	54084	Solute carrier family 2 facilitated glucose transporter member 1 OS=Homo sapiens GN=SLC2A1 PE=1 SV=2
203	821	P31944|CASPE_HUMAN	78.09	14	14	1788000	3	3	3	Oxidation (M)	27680	Caspase-14 OS=Homo sapiens GN=CASP14 PE=1 SV=2
209	311	P51532-5|SMCA4_HUMAN	76.4	2	2	1442400	3	3	3		181260	Isoform 5 of Transcription activator BRG1 OS=Homo sapiens GN=SMARCA4
209	312	P51532-2|SMCA4_HUMAN	76.4	2	2	1442400	3	3	3		181347	Isoform 2 of Transcription activator BRG1 OS=Homo sapiens GN=SMARCA4
209	313	P51532-3|SMCA4_HUMAN	76.4	2	2	1442400	3	3	3		181602	Isoform 3 of Transcription activator BRG1 OS=Homo sapiens GN=SMARCA4
209	314	P51532-4|SMCA4_HUMAN	76.4	2	2	1442400	3	3	3		181689	Isoform 4 of Transcription activator BRG1 OS=Homo sapiens GN=SMARCA4
209	315	P51532|SMCA4_HUMAN	76.4	2	2	1442400	3	3	3		184644	Transcription activator BRG1 OS=Homo sapiens GN=SMARCA4 PE=1 SV=2
226	1123	Q71UI9-2|H2AV_HUMAN	73.69	14	14	3119700	2	2	3	Deamidation (NQ)	12146	Isoform 2 of Histone H2A.V OS=Homo sapiens GN=H2AFV
226	1124	tr|C9J0D1|C9J0D1_HUMAN	73.69	13	13	3119700	2	2	3	Deamidation (NQ)	13163	Histone H2A OS=Homo sapiens GN=H2AFV PE=3 SV=1
226	1125	Q71UI9|H2AV_HUMAN	73.69	12	12	3119700	2	2	3	Deamidation (NQ)	13509	Histone H2A.V OS=Homo sapiens GN=H2AFV PE=1 SV=3
226	800	Q99878|H2A1J_HUMAN	73.69	12	12	3119700	2	2	3	Deamidation (NQ)	13936	Histone H2A type 1-J OS=Homo sapiens GN=HIST1H2AJ PE=1 SV=3
226	1126	P0C0S5|H2AZ_HUMAN	73.69	12	12	3119700	2	2	3	Deamidation (NQ)	13553	Histone H2A.Z OS=Homo sapiens GN=H2AFZ PE=1 SV=2
226	801	Q96KK5|H2A1H_HUMAN	73.69	12	12	3119700	2	2	3	Deamidation (NQ)	13906	Histone H2A type 1-H OS=Homo sapiens GN=HIST1H2AH PE=1 SV=3
226	802	Q16777|H2A2C_HUMAN	73.69	12	12	3119700	2	2	3	Deamidation (NQ)	13988	Histone H2A type 2-C OS=Homo sapiens GN=HIST2H2AC PE=1 SV=4
226	803	Q9BTM1|H2AJ_HUMAN	73.69	12	12	3119700	2	2	3	Deamidation (NQ)	14019	Histone H2A.J OS=Homo sapiens GN=H2AFJ PE=1 SV=1
226	804	P20671|H2A1D_HUMAN	73.69	12	12	3119700	2	2	3	Deamidation (NQ)	14107	Histone H2A type 1-D OS=Homo sapiens GN=HIST1H2AD PE=1 SV=2
226	805	P0C0S8|H2A1_HUMAN	73.69	12	12	3119700	2	2	3	Deamidation (NQ)	14091	Histone H2A type 1 OS=Homo sapiens GN=HIST1H2AG PE=1 SV=2
226	806	Q6FI13|H2A2A_HUMAN	73.69	12	12	3119700	2	2	3	Deamidation (NQ)	14095	Histone H2A type 2-A OS=Homo sapiens GN=HIST2H2AA3 PE=1 SV=3
226	807	Q93077|H2A1C_HUMAN	73.69	12	12	3119700	2	2	3	Deamidation (NQ)	14105	Histone H2A type 1-C OS=Homo sapiens GN=HIST1H2AC PE=1 SV=3
226	808	P04908|H2A1B_HUMAN	73.69	12	12	3119700	2	2	3	Deamidation (NQ)	14135	Histone H2A type 1-B/E OS=Homo sapiens GN=HIST1H2AB PE=1 SV=2
226	809	Q7L7L0|H2A3_HUMAN	73.69	12	12	3119700	2	2	3	Deamidation (NQ)	14121	Histone H2A type 3 OS=Homo sapiens GN=HIST3H2A PE=1 SV=3
226	1127	Q96QV6|H2A1A_HUMAN	73.69	12	12	3119700	2	2	3	Deamidation (NQ)	14233	Histone H2A type 1-A OS=Homo sapiens GN=HIST1H2AA PE=1 SV=3
226	1128	P16104|H2AX_HUMAN	73.69	11	11	3119700	2	2	3	Deamidation (NQ)	15145	Histone H2AX OS=Homo sapiens GN=H2AFX PE=1 SV=2
226	1129	Q9BTM1-2|H2AJ_HUMAN	73.69	11	11	3119700	2	2	3	Deamidation (NQ)	16110	Isoform 2 of Histone H2A.J OS=Homo sapiens GN=H2AFJ
224	7204	Q9GZL7|WDR12_HUMAN	53.41	7	7	1849600	3	3	3		47708	Ribosome biogenesis protein WDR12 OS=Homo sapiens GN=WDR12 PE=1 SV=2
239	7200	Q09028-3|RBBP4_HUMAN	103.37	7	7	676000	2	1	2	Acetylation (Protein N-term)	46158	Isoform 3 of Histone-binding protein RBBP4 OS=Homo sapiens GN=RBBP4
239	7203	Q09028|RBBP4_HUMAN	103.37	6	6	676000	2	1	2	Acetylation (Protein N-term)	47656	Histone-binding protein RBBP4 OS=Homo sapiens GN=RBBP4 PE=1 SV=3
257	7262	P28070|PSB4_HUMAN	96.3	9	9	4508500	2	2	2	Oxidation (M)	29204	Proteasome subunit beta type-4 OS=Homo sapiens GN=PSMB4 PE=1 SV=4
237	257	tr|H0Y8E6|H0Y8E6_HUMAN	96.28	3	3	1067500	2	2	2		94118	DNA replication licensing factor MCM2 (Fragment) OS=Homo sapiens GN=MCM2 PE=1 SV=1
237	258	P49736|MCM2_HUMAN	96.28	3	3	1067500	2	2	2		101896	DNA replication licensing factor MCM2 OS=Homo sapiens GN=MCM2 PE=1 SV=4
228	845	Q02413|DSG1_HUMAN	91.69	3	3	564680	2	2	2	Oxidation (M)	113748	Desmoglein-1 OS=Homo sapiens GN=DSG1 PE=1 SV=2
251	264	O43493-3|TGON2_HUMAN	91.15	6	6	626710	2	2	2		47774	Isoform TGN48 of Trans-Golgi network integral membrane protein 2 OS=Homo sapiens GN=TGOLN2
251	524	O43493-4|TGON2_HUMAN	91.15	7	7	626710	2	2	2		39563	Isoform 4 of Trans-Golgi network integral membrane protein 2 OS=Homo sapiens GN=TGOLN2
251	262	O43493-2|TGON2_HUMAN	91.15	6	6	626710	2	2	2		45880	Isoform TGN46 of Trans-Golgi network integral membrane protein 2 OS=Homo sapiens GN=TGOLN2
251	263	O43493-5|TGON2_HUMAN	91.15	6	6	626710	2	2	2		47058	Isoform 5 of Trans-Golgi network integral membrane protein 2 OS=Homo sapiens GN=TGOLN2
251	265	tr|J3KQ45|J3KQ45_HUMAN	91.15	6	6	626710	2	2	2		47880	Trans-Golgi network integral membrane protein 2 OS=Homo sapiens GN=TGOLN2 PE=1 SV=1
251	266	O43493|TGON2_HUMAN	91.15	6	6	626710	2	2	2		51113	Trans-Golgi network integral membrane protein 2 OS=Homo sapiens GN=TGOLN2 PE=1 SV=2
252	1064	P05089-3|ARGI1_HUMAN	90.32	9	9	1032500	2	2	2		25356	Isoform 3 of Arginase-1 OS=Homo sapiens GN=ARG1
252	1065	P05089|ARGI1_HUMAN	90.32	7	7	1032500	2	2	2		34735	Arginase-1 OS=Homo sapiens GN=ARG1 PE=1 SV=2
252	1066	P05089-2|ARGI1_HUMAN	90.32	7	7	1032500	2	2	2		35664	Isoform 2 of Arginase-1 OS=Homo sapiens GN=ARG1
242	7206	P46977-2|STT3A_HUMAN	84.86	3	3	782620	2	2	2		69589	Isoform 2 of Dolichyl-diphosphooligosaccharide--protein glycosyltransferase subunit STT3A OS=Homo sapiens GN=STT3A
242	7207	P46977|STT3A_HUMAN	84.86	3	3	782620	2	2	2		80530	Dolichyl-diphosphooligosaccharide--protein glycosyltransferase subunit STT3A OS=Homo sapiens GN=STT3A PE=1 SV=2
264	1218	Q9NZT1|CALL5_HUMAN	84.45	15	15	1690900	2	2	2	Acetylation (Protein N-term)	15893	Calmodulin-like protein 5 OS=Homo sapiens GN=CALML5 PE=1 SV=2
260	4603	tr|F8WBI9|F8WBI9_HUMAN	83.83	6	6	439750	2	2	2		43712	Propionyl-CoA carboxylase beta chain mitochondrial OS=Homo sapiens GN=PCCB PE=1 SV=1
260	7294	tr|E9PEC3|E9PEC3_HUMAN	83.83	6	6	439750	2	2	2		45421	Propionyl-CoA carboxylase beta chain mitochondrial OS=Homo sapiens GN=PCCB PE=1 SV=1
260	4604	tr|E7ETT4|E7ETT4_HUMAN	83.83	5	5	439750	2	2	2		52423	Propionyl-CoA carboxylase beta chain mitochondrial OS=Homo sapiens GN=PCCB PE=1 SV=1
260	4605	tr|E7EUY3|E7EUY3_HUMAN	83.83	5	5	439750	2	2	2		55709	Propionyl-CoA carboxylase beta chain mitochondrial OS=Homo sapiens GN=PCCB PE=1 SV=1
260	4606	tr|E7ETT1|E7ETT1_HUMAN	83.83	5	5	439750	2	2	2		56267	Propionyl-CoA carboxylase beta chain mitochondrial OS=Homo sapiens GN=PCCB PE=1 SV=1
260	4607	P05166|PCCB_HUMAN	83.83	5	5	439750	2	2	2		58216	Propionyl-CoA carboxylase beta chain mitochondrial OS=Homo sapiens GN=PCCB PE=1 SV=3
260	4608	tr|E9PDR0|E9PDR0_HUMAN	83.83	5	5	439750	2	2	2		59404	Propionyl-CoA carboxylase beta chain mitochondrial OS=Homo sapiens GN=PCCB PE=1 SV=1
260	4609	P05166-2|PCCB_HUMAN	83.83	5	5	439750	2	2	2		60521	Isoform 2 of Propionyl-CoA carboxylase beta chain mitochondrial OS=Homo sapiens GN=PCCB
260	4610	tr|C9JQS9|C9JQS9_HUMAN	83.83	5	5	439750	2	2	2		60737	Propionyl-CoA carboxylase beta chain mitochondrial OS=Homo sapiens GN=PCCB PE=1 SV=1
260	4611	tr|E7EX59|E7EX59_HUMAN	83.83	5	5	439750	2	2	2		61654	Propionyl-CoA carboxylase beta chain mitochondrial OS=Homo sapiens GN=PCCB PE=1 SV=1
266	7306	Q92544|TM9S4_HUMAN	83.36	3	3	1360300	2	2	2		74519	Transmembrane 9 superfamily member 4 OS=Homo sapiens GN=TM9SF4 PE=1 SV=2
258	7267	tr|H7C330|H7C330_HUMAN	83.15	24	24	470560	2	2	2		10140	cAMP-dependent protein kinase type II-alpha regulatory subunit (Fragment) OS=Homo sapiens GN=PRKAR2A PE=1 SV=1
258	7270	tr|Q9BUB1|Q9BUB1_HUMAN	83.15	6	6	470560	2	2	2		43067	PRKAR2A protein OS=Homo sapiens GN=PRKAR2A PE=1 SV=1
258	7271	P13861|KAP2_HUMAN	83.15	5	5	470560	2	2	2		45518	cAMP-dependent protein kinase type II-alpha regulatory subunit OS=Homo sapiens GN=PRKAR2A PE=1 SV=2
259	58	Q14997-3|PSME4_HUMAN	82.02	3	3	2356600	2	2	2		113757	Isoform 3 of Proteasome activator complex subunit 4 OS=Homo sapiens GN=PSME4
259	55	Q14997-2|PSME4_HUMAN	82.02	3	3	2356600	2	2	2		139963	Isoform 2 of Proteasome activator complex subunit 4 OS=Homo sapiens GN=PSME4
259	35	Q14997|PSME4_HUMAN	82.02	2	2	2356600	2	2	2		211332	Proteasome activator complex subunit 4 OS=Homo sapiens GN=PSME4 PE=1 SV=2
245	7211	tr|H0YDU8|H0YDU8_HUMAN	80.05	4	4	1358200	2	2	2	Carbamidomethylation	55215	Serine/threonine-protein phosphatase (Fragment) OS=Homo sapiens GN=PPP5C PE=1 SV=1
245	7212	P53041|PPP5_HUMAN	80.05	4	4	1358200	2	2	2	Carbamidomethylation	56879	Serine/threonine-protein phosphatase 5 OS=Homo sapiens GN=PPP5C PE=1 SV=1
231	653	P04843|RPN1_HUMAN	79.7	4	4	643440	2	2	2		68569	Dolichyl-diphosphooligosaccharide--protein glycosyltransferase subunit 1 OS=Homo sapiens GN=RPN1 PE=1 SV=1
253	401	Q9H3R2|MUC13_HUMAN	78.64	4	4	893790	2	2	2		54604	Mucin-13 OS=Homo sapiens GN=MUC13 PE=1 SV=3
235	1254	P02765|FETUA_HUMAN	78.19	7	7	157320	2	2	2	Oxidation (M)	39325	Alpha-2-HS-glycoprotein OS=Homo sapiens GN=AHSG PE=1 SV=1
235	1255	tr|C9JV77|C9JV77_HUMAN	78.19	7	7	157320	2	2	2	Oxidation (M)	39412	Alpha-2-HS-glycoprotein OS=Homo sapiens GN=AHSG PE=1 SV=1
261	7297	Q9P2C4|TM181_HUMAN	76.12	4	4	946000	2	2	2	Oxidation (M)	69325	Transmembrane protein 181 OS=Homo sapiens GN=TMEM181 PE=1 SV=2
270	520	Q08554-2|DSC1_HUMAN	74.55	3	3	1256800	2	2	2		93835	Isoform 1B of Desmocollin-1 OS=Homo sapiens GN=DSC1
270	521	Q08554|DSC1_HUMAN	74.55	3	3	1256800	2	2	2		99987	Desmocollin-1 OS=Homo sapiens GN=DSC1 PE=1 SV=2
267	1424	P32119|PRDX2_HUMAN	73.76	9	9	1187800	2	2	2		21892	Peroxiredoxin-2 OS=Homo sapiens GN=PRDX2 PE=1 SV=5
265	7305	Q9HD45|TM9S3_HUMAN	73.65	3	3	913990	2	2	2	Carbamidomethylation	67888	Transmembrane 9 superfamily member 3 OS=Homo sapiens GN=TM9SF3 PE=1 SV=2
262	1000	P01623|KV305_HUMAN	73.51	15	15	678940	2	2	2		11746	Ig kappa chain V-III region WOL OS=Homo sapiens PE=1 SV=1
262	1002	P01620|KV302_HUMAN	73.51	15	15	678940	2	2	2		11775	Ig kappa chain V-III region SIE OS=Homo sapiens PE=1 SV=1
262	1563	P18136|KV313_HUMAN	73.51	12	12	678940	2	2	2		14089	Ig kappa chain V-III region HIC OS=Homo sapiens PE=2 SV=2
262	1564	P18135|KV312_HUMAN	73.51	12	12	678940	2	2	2		14073	Ig kappa chain V-III region HAH OS=Homo sapiens PE=2 SV=1
243	7208	P0CG05|LAC2_HUMAN	72.64	24	24	55563	2	1	2	Carbamidomethylation	11294	Ig lambda-2 chain C regions OS=Homo sapiens GN=IGLC2 PE=1 SV=1
243	7209	P0CG06|LAC3_HUMAN	72.64	24	24	55563	2	1	2	Carbamidomethylation	11237	Ig lambda-3 chain C regions OS=Homo sapiens GN=IGLC3 PE=1 SV=1
243	7210	tr|A0A075B6L0|A0A075B6L0_HUMAN	72.64	24	24	55563	2	1	2	Carbamidomethylation	11355	Ig lambda-2 chain C regions (Fragment) OS=Homo sapiens GN=IGLC3 PE=4 SV=1
254	973	tr|G8JLG2|G8JLG2_HUMAN	72.57	5	5	365590	2	2	2		51607	Corneodesmosin OS=Homo sapiens GN=CDSN PE=4 SV=1
254	974	Q15517|CDSN_HUMAN	72.57	5	5	365590	2	2	2		51522	Corneodesmosin OS=Homo sapiens GN=CDSN PE=1 SV=3
274	7343	Q9BZZ5-3|API5_HUMAN	70.41	5	5	325550	2	2	2		50310	Isoform 3 of Apoptosis inhibitor 5 OS=Homo sapiens GN=API5
248	7230	P01040|CYTA_HUMAN	70.06	31	31	986460	2	2	2		11006	Cystatin-A OS=Homo sapiens GN=CSTA PE=1 SV=1
263	7298	Q9Y639-3|NPTN_HUMAN	69.57	7	7	1015800	2	2	2	Deamidation (NQ)	30835	Isoform 3 of Neuroplastin OS=Homo sapiens GN=NPTN
263	7299	Q9Y639-1|NPTN_HUMAN	69.57	7	7	1015800	2	2	2	Deamidation (NQ)	31291	Isoform 1 of Neuroplastin OS=Homo sapiens GN=NPTN
263	7300	tr|Q9UFM8|Q9UFM8_HUMAN	69.57	6	6	1015800	2	2	2	Deamidation (NQ)	34815	Neuroplastin (Fragment) OS=Homo sapiens GN=DKFZp566H1924 PE=2 SV=2
263	7301	Q9Y639-4|NPTN_HUMAN	69.57	6	6	1015800	2	2	2	Deamidation (NQ)	37792	Isoform 4 of Neuroplastin OS=Homo sapiens GN=NPTN
263	7302	Q9Y639-5|NPTN_HUMAN	69.57	5	5	1015800	2	2	2	Deamidation (NQ)	43931	Isoform 5 of Neuroplastin OS=Homo sapiens GN=NPTN
263	7303	Q9Y639|NPTN_HUMAN	69.57	5	5	1015800	2	2	2	Deamidation (NQ)	44387	Neuroplastin OS=Homo sapiens GN=NPTN PE=1 SV=2
232	688	tr|E9PP50|E9PP50_HUMAN	68.22	12	12	605490	2	1	2		17778	Cofilin-1 (Fragment) OS=Homo sapiens GN=CFL1 PE=1 SV=2
232	689	P23528|COF1_HUMAN	68.22	11	11	605490	2	1	2		18502	Cofilin-1 OS=Homo sapiens GN=CFL1 PE=1 SV=3
232	944	tr|G3V1A4|G3V1A4_HUMAN	68.22	13	13	605490	2	1	2		16812	Cofilin 1 (Non-muscle) isoform CRA_a OS=Homo sapiens GN=CFL1 PE=1 SV=1
232	946	tr|E9PK25|E9PK25_HUMAN	68.22	9	9	605490	2	1	2		22728	Cofilin-1 OS=Homo sapiens GN=CFL1 PE=1 SV=1
232	7223	tr|E9PLJ3|E9PLJ3_HUMAN	68.22	24	24	605490	2	1	2		9091	Cofilin-1 (Fragment) OS=Homo sapiens GN=CFL1 PE=1 SV=1
232	943	tr|E9PQB7|E9PQB7_HUMAN	68.22	16	16	605490	2	1	2		13923	Cofilin-1 (Fragment) OS=Homo sapiens GN=CFL1 PE=1 SV=1
240	469	P41440|S19A1_HUMAN	68.08	4	4	1033900	2	2	2		64868	Folate transporter 1 OS=Homo sapiens GN=SLC19A1 PE=1 SV=3
238	7190	Q9Y281|COF2_HUMAN	67.36	11	11	774800	2	1	2		18737	Cofilin-2 OS=Homo sapiens GN=CFL2 PE=1 SV=1
238	7315	Q9Y281-3|COF2_HUMAN	67.36	13	13	774800	2	1	2		16917	Isoform 3 of Cofilin-2 OS=Homo sapiens GN=CFL2
236	7213	P48739|PIPNB_HUMAN	66.98	13	13	1015300	2	2	2		31540	Phosphatidylinositol transfer protein beta isoform OS=Homo sapiens GN=PITPNB PE=1 SV=2
236	7214	P48739-2|PIPNB_HUMAN	66.98	12	12	1015300	2	2	2		31638	Isoform 2 of Phosphatidylinositol transfer protein beta isoform OS=Homo sapiens GN=PITPNB
236	7215	P48739-3|PIPNB_HUMAN	66.98	12	12	1015300	2	2	2		31700	Isoform 3 of Phosphatidylinositol transfer protein beta isoform OS=Homo sapiens GN=PITPNB
233	7172	Q01970|PLCB3_HUMAN	66.71	2	2	622720	2	2	2		138799	1-phosphatidylinositol 4 5-bisphosphate phosphodiesterase beta-3 OS=Homo sapiens GN=PLCB3 PE=1 SV=2
244	963	P46379-2|BAG6_HUMAN	64.58	2	2	582120	2	2	2		118693	Isoform 2 of Large proline-rich protein BAG6 OS=Homo sapiens GN=BAG6
244	964	P46379|BAG6_HUMAN	64.58	2	2	582120	2	2	2		119409	Large proline-rich protein BAG6 OS=Homo sapiens GN=BAG6 PE=1 SV=2
244	965	P46379-3|BAG6_HUMAN	64.58	2	2	582120	2	2	2		122342	Isoform 3 of Large proline-rich protein BAG6 OS=Homo sapiens GN=BAG6
282	1455	tr|F8WF27|F8WF27_HUMAN	63.39	9	9	984300	1	1	2		10989	Transmembrane 4 L6 family member 1 OS=Homo sapiens GN=TM4SF1 PE=1 SV=1
282	1456	tr|F8WBG6|F8WBG6_HUMAN	63.39	9	9	984300	1	1	2		11062	Transmembrane 4 L6 family member 1 OS=Homo sapiens GN=TM4SF1 PE=1 SV=1
282	1471	P30408|T4S1_HUMAN	63.39	4	4	984300	1	1	2		21632	Transmembrane 4 L6 family member 1 OS=Homo sapiens GN=TM4SF1 PE=1 SV=1
273	1087	tr|V9GYE3|V9GYE3_HUMAN	62.36	33	33	957510	2	2	2		5877	Apolipoprotein A-II OS=Homo sapiens GN=APOA2 PE=1 SV=1
273	1090	tr|V9GYG9|V9GYG9_HUMAN	62.36	18	18	957510	2	2	2		10649	Apolipoprotein A-II (Fragment) OS=Homo sapiens GN=APOA2 PE=1 SV=1
273	1091	P02652|APOA2_HUMAN	62.36	17	17	957510	2	2	2		11175	Apolipoprotein A-II OS=Homo sapiens GN=APOA2 PE=1 SV=1
273	1092	tr|V9GYM3|V9GYM3_HUMAN	62.36	13	13	957510	2	2	2		14914	Apolipoprotein A-II OS=Homo sapiens GN=APOA2 PE=1 SV=1
255	7323	A0MZ66-2|SHOT1_HUMAN	62.3	6	6	518080	2	2	2		52636	Isoform 2 of Shootin-1 OS=Homo sapiens GN=KIAA1598
255	7324	A0MZ66-8|SHOT1_HUMAN	62.3	5	5	518080	2	2	2		56377	Isoform 8 of Shootin-1 OS=Homo sapiens GN=KIAA1598
255	7325	A0MZ66-4|SHOT1_HUMAN	62.3	5	5	518080	2	2	2		63497	Isoform 4 of Shootin-1 OS=Homo sapiens GN=KIAA1598
255	7326	A0MZ66-5|SHOT1_HUMAN	62.3	5	5	518080	2	2	2		64520	Isoform 5 of Shootin-1 OS=Homo sapiens GN=KIAA1598
255	7327	A0MZ66-6|SHOT1_HUMAN	62.3	4	4	518080	2	2	2		68199	Isoform 6 of Shootin-1 OS=Homo sapiens GN=KIAA1598
255	7328	A0MZ66|SHOT1_HUMAN	62.3	4	4	518080	2	2	2		71640	Shootin-1 OS=Homo sapiens GN=KIAA1598 PE=1 SV=4
255	7329	A0MZ66-3|SHOT1_HUMAN	62.3	4	4	518080	2	2	2		73609	Isoform 3 of Shootin-1 OS=Homo sapiens GN=KIAA1598
279	7361	O60506-4|HNRPQ_HUMAN	61.47	4	4	841860	2	2	2		58736	Isoform 4 of Heterogeneous nuclear ribonucleoprotein Q OS=Homo sapiens GN=SYNCRIP
279	7362	O43390-4|HNRPR_HUMAN	61.47	4	4	841860	2	2	2		59953	Isoform 4 of Heterogeneous nuclear ribonucleoprotein R OS=Homo sapiens GN=HNRNPR
279	7363	O60506-3|HNRPQ_HUMAN	61.47	4	4	841860	2	2	2		62656	Isoform 3 of Heterogeneous nuclear ribonucleoprotein Q OS=Homo sapiens GN=SYNCRIP
279	7364	O60506-2|HNRPQ_HUMAN	61.47	3	3	841860	2	2	2		65682	Isoform 2 of Heterogeneous nuclear ribonucleoprotein Q OS=Homo sapiens GN=SYNCRIP
279	7365	O60506|HNRPQ_HUMAN	61.47	3	3	841860	2	2	2		69603	Heterogeneous nuclear ribonucleoprotein Q OS=Homo sapiens GN=SYNCRIP PE=1 SV=2
279	7366	O43390|HNRPR_HUMAN	61.47	3	3	841860	2	2	2		70943	Heterogeneous nuclear ribonucleoprotein R OS=Homo sapiens GN=HNRNPR PE=1 SV=1
279	7367	O43390-2|HNRPR_HUMAN	61.47	3	3	841860	2	2	2		71214	Isoform 2 of Heterogeneous nuclear ribonucleoprotein R OS=Homo sapiens GN=HNRNPR
268	7313	tr|K7ERX7|K7ERX7_HUMAN	61.43	10	10	612330	2	2	2		21590	ATP synthase subunit alpha mitochondrial (Fragment) OS=Homo sapiens GN=ATP5A1 PE=1 SV=1
268	7314	tr|K7EK77|K7EK77_HUMAN	61.43	10	10	612330	2	2	2		22200	ATP synthase subunit alpha mitochondrial (Fragment) OS=Homo sapiens GN=ATP5A1 PE=1 SV=1
268	7316	P25705-2|ATPA_HUMAN	61.43	4	4	612330	2	2	2		54494	Isoform 2 of ATP synthase subunit alpha mitochondrial OS=Homo sapiens GN=ATP5A1
268	7317	P25705-3|ATPA_HUMAN	61.43	4	4	612330	2	2	2		57547	Isoform 3 of ATP synthase subunit alpha mitochondrial OS=Homo sapiens GN=ATP5A1
268	7318	P25705|ATPA_HUMAN	61.43	4	4	612330	2	2	2		59751	ATP synthase subunit alpha mitochondrial OS=Homo sapiens GN=ATP5A1 PE=1 SV=1
269	1141	O43760|SNG2_HUMAN	60.69	8	8	419080	2	2	2		24810	Synaptogyrin-2 OS=Homo sapiens GN=SYNGR2 PE=1 SV=1
269	1142	O43760-2|SNG2_HUMAN	60.69	7	7	419080	2	2	2		30375	Isoform 2 of Synaptogyrin-2 OS=Homo sapiens GN=SYNGR2
250	7238	P80723|BASP1_HUMAN	59.96	19	19	110980	2	2	2		22693	Brain acid soluble protein 1 OS=Homo sapiens GN=BASP1 PE=1 SV=2
280	7368	tr|H7C0X5|H7C0X5_HUMAN	58.57	10	10	313460	2	2	2		21195	Probable serine carboxypeptidase CPVL (Fragment) OS=Homo sapiens GN=CPVL PE=1 SV=1
280	7369	Q9H3G5|CPVL_HUMAN	58.57	4	4	313460	2	2	2		54164	Probable serine carboxypeptidase CPVL OS=Homo sapiens GN=CPVL PE=1 SV=2
272	7339	tr|B4DR80|B4DR80_HUMAN	56.23	5	5	199600	2	1	2		45836	Serine/threonine-protein kinase 24 12 kDa subunit OS=Homo sapiens GN=STK24 PE=1 SV=1
272	7340	Q9Y6E0-2|STK24_HUMAN	56.23	4	4	199600	2	1	2		47913	Isoform A of Serine/threonine-protein kinase 24 OS=Homo sapiens GN=STK24
272	7341	Q9Y6E0|STK24_HUMAN	56.23	4	4	199600	2	1	2		49308	Serine/threonine-protein kinase 24 OS=Homo sapiens GN=STK24 PE=1 SV=1
241	7205	Q12874|SF3A3_HUMAN	56.14	4	4	222350	2	2	2	Oxidation (M); Acetylation (Protein N-term)	58849	Splicing factor 3A subunit 3 OS=Homo sapiens GN=SF3A3 PE=1 SV=1
229	7176	P06748-3|NPM_HUMAN	55.99	8	8	987780	2	2	2		28400	Isoform 3 of Nucleophosmin OS=Homo sapiens GN=NPM1
229	7177	P06748-2|NPM_HUMAN	55.99	8	8	987780	2	2	2		29465	Isoform 2 of Nucleophosmin OS=Homo sapiens GN=NPM1
229	7178	P06748|NPM_HUMAN	55.99	7	7	987780	2	2	2		32575	Nucleophosmin OS=Homo sapiens GN=NPM1 PE=1 SV=2
271	1081	B9A064|IGLL5_HUMAN	55.18	11	11	760220	2	1	2	Carbamidomethylation	23063	Immunoglobulin lambda-like polypeptide 5 OS=Homo sapiens GN=IGLL5 PE=2 SV=2
249	7234	tr|Q8NBY1|Q8NBY1_HUMAN	54.89	5	5	138850	2	1	2		43868	RNA-binding protein 4B OS=Homo sapiens GN=RBM4B PE=2 SV=1
249	7235	Q9P289|MST4_HUMAN	54.89	5	5	138850	2	1	2		46529	Serine/threonine-protein kinase MST4 OS=Homo sapiens GN=MST4 PE=1 SV=2
249	7236	tr|B4E0Y9|B4E0Y9_HUMAN	54.89	5	5	138850	2	1	2		49184	RNA-binding protein 4B OS=Homo sapiens GN=RBM4B PE=2 SV=1
246	7216	Q9C0K1-2|S39A8_HUMAN	54.25	7	7	2894400	2	2	2	Deamidation (NQ)	43131	Isoform 2 of Zinc transporter ZIP8 OS=Homo sapiens GN=SLC39A8
246	7217	Q9C0K1-3|S39A8_HUMAN	54.25	6	6	2894400	2	2	2	Deamidation (NQ)	48089	Isoform 3 of Zinc transporter ZIP8 OS=Homo sapiens GN=SLC39A8
246	7218	Q9C0K1|S39A8_HUMAN	54.25	6	6	2894400	2	2	2	Deamidation (NQ)	49631	Zinc transporter ZIP8 OS=Homo sapiens GN=SLC39A8 PE=2 SV=1
275	670	Q8NCG7-2|DGLB_HUMAN	54.09	5	5	4178400	2	2	2		43191	Isoform 2 of Sn1-specific diacylglycerol lipase beta OS=Homo sapiens GN=DAGLB
275	673	Q8NCG7-4|DGLB_HUMAN	54.09	3	3	4178400	2	2	2		59837	Isoform 4 of Sn1-specific diacylglycerol lipase beta OS=Homo sapiens GN=DAGLB
275	675	tr|E7ET49|E7ET49_HUMAN	54.09	3	3	4178400	2	2	2		68951	Sn1-specific diacylglycerol lipase beta OS=Homo sapiens GN=DAGLB PE=1 SV=1
275	676	Q8NCG7|DGLB_HUMAN	54.09	3	3	4178400	2	2	2		73732	Sn1-specific diacylglycerol lipase beta OS=Homo sapiens GN=DAGLB PE=1 SV=2
276	7344	Q8NDH3-2|PEPL1_HUMAN	52.93	5	5	119190	2	2	2		44126	Isoform 2 of Probable aminopeptidase NPEPL1 OS=Homo sapiens GN=NPEPL1
276	7345	Q8NDH3-5|PEPL1_HUMAN	52.93	5	5	119190	2	2	2		50531	Isoform 5 of Probable aminopeptidase NPEPL1 OS=Homo sapiens GN=NPEPL1
276	7346	Q8NDH3-4|PEPL1_HUMAN	52.93	4	4	119190	2	2	2		52671	Isoform 4 of Probable aminopeptidase NPEPL1 OS=Homo sapiens GN=NPEPL1
276	7347	Q8NDH3|PEPL1_HUMAN	52.93	4	4	119190	2	2	2		55861	Probable aminopeptidase NPEPL1 OS=Homo sapiens GN=NPEPL1 PE=1 SV=3
277	7354	Q8WU10-2|PYRD1_HUMAN	51.81	4	4	281680	2	2	2		48338	Isoform 2 of Pyridine nucleotide-disulfide oxidoreductase domain-containing protein 1 OS=Homo sapiens GN=PYROXD1
277	7355	Q8WU10|PYRD1_HUMAN	51.81	3	3	281680	2	2	2		55793	Pyridine nucleotide-disulfide oxidoreductase domain-containing protein 1 OS=Homo sapiens GN=PYROXD1 PE=1 SV=1
278	7360	O75071|EFC14_HUMAN	48.79	3	3	227160	2	2	2		55032	EF-hand calcium-binding domain-containing protein 14 OS=Homo sapiens GN=EFCAB14 PE=2 SV=1
234	7195	P30101|PDIA3_HUMAN	48.1	4	4	210720	2	2	2	Oxidation (M)	56782	Protein disulfide-isomerase A3 OS=Homo sapiens GN=PDIA3 PE=1 SV=4
230	7192	P49591|SYSC_HUMAN	44.78	3	3	986720	2	2	2		58777	Serine--tRNA ligase cytoplasmic OS=Homo sapiens GN=SARS PE=1 SV=3
230	7193	tr|Q5T5C7|Q5T5C7_HUMAN	44.78	3	3	986720	2	2	2		61313	Serine--tRNA ligase cytoplasmic OS=Homo sapiens GN=SARS PE=1 SV=1
256	7399	tr|K7EN82|K7EN82_HUMAN	33.88	26	26	82627	1	1	2		8169	Glycylpeptide N-tetradecanoyltransferase 1 (Fragment) OS=Homo sapiens GN=NMT1 PE=1 SV=1
256	7400	P30419-2|NMT1_HUMAN	33.88	5	5	82627	1	1	2		48141	Isoform Short of Glycylpeptide N-tetradecanoyltransferase 1 OS=Homo sapiens GN=NMT1
256	7401	P30419|NMT1_HUMAN	33.88	4	4	82627	1	1	2		56806	Glycylpeptide N-tetradecanoyltransferase 1 OS=Homo sapiens GN=NMT1 PE=1 SV=2
227	1965	Q08499-6|PDE4D_HUMAN	27.44	1	1	0	1	1	2		84428	Isoform 5 of cAMP-specific 3' 5'-cyclic phosphodiesterase 4D OS=Homo sapiens GN=PDE4D
325	1003	tr|H7C2V1|H7C2V1_HUMAN	79.49	5	5	448190	1	1	1		31248	Procollagen-lysine 2-oxoglutarate 5-dioxygenase 3 (Fragment) OS=Homo sapiens GN=PLOD3 PE=1 SV=1
325	496	O60568|PLOD3_HUMAN	79.49	2	2	448190	1	1	1		84785	Procollagen-lysine 2-oxoglutarate 5-dioxygenase 3 OS=Homo sapiens GN=PLOD3 PE=1 SV=1
326	1570	tr|F8VV32|F8VV32_HUMAN	73.45	12	12	254540	1	1	1		11488	Lysozyme C OS=Homo sapiens GN=LYZ PE=1 SV=1
326	1571	P61626|LYSC_HUMAN	73.45	8	8	254540	1	1	1		16537	Lysozyme C OS=Homo sapiens GN=LYZ PE=1 SV=1
327	7470	tr|R4GNJ4|R4GNJ4_HUMAN	72.27	9	9	0	1	1	1		15808	Insulin-like growth factor-binding protein 3 receptor (Fragment) OS=Homo sapiens GN=TMEM219 PE=4 SV=1
327	7471	tr|I3L4B3|I3L4B3_HUMAN	72.27	8	8	0	1	1	1		17862	Insulin-like growth factor-binding protein 3 receptor (Fragment) OS=Homo sapiens GN=TMEM219 PE=4 SV=1
327	7472	tr|I3L2J7|I3L2J7_HUMAN	72.27	6	6	0	1	1	1		22502	Insulin-like growth factor-binding protein 3 receptor (Fragment) OS=Homo sapiens GN=TMEM219 PE=4 SV=2
327	7473	tr|I3L2P0|I3L2P0_HUMAN	72.27	6	6	0	1	1	1		24817	Insulin-like growth factor-binding protein 3 receptor (Fragment) OS=Homo sapiens GN=TMEM219 PE=4 SV=1
327	7474	Q86XT9|TM219_HUMAN	72.27	5	5	0	1	1	1		25724	Insulin-like growth factor-binding protein 3 receptor OS=Homo sapiens GN=TMEM219 PE=1 SV=1
328	1107	tr|C9JA05|C9JA05_HUMAN	71.32	17	17	141030	1	1	1		8168	Immunoglobulin J chain (Fragment) OS=Homo sapiens GN=IGJ PE=1 SV=1
328	1108	tr|D6RD17|D6RD17_HUMAN	71.32	8	8	141030	1	1	1		18020	Immunoglobulin J chain (Fragment) OS=Homo sapiens GN=IGJ PE=1 SV=2
328	1109	tr|D6RHJ6|D6RHJ6_HUMAN	71.32	8	8	141030	1	1	1		17679	Immunoglobulin J chain (Fragment) OS=Homo sapiens GN=IGJ PE=1 SV=1
328	1110	P01591|IGJ_HUMAN	71.32	8	8	141030	1	1	1		18099	Immunoglobulin J chain OS=Homo sapiens GN=IGJ PE=1 SV=4
308	7427	Q7Z7N9|T179B_HUMAN	64.46	7	7	490560	1	1	1		23550	Transmembrane protein 179B OS=Homo sapiens GN=TMEM179B PE=1 SV=1
329	1388	P10599-2|THIO_HUMAN	63.13	15	15	611550	1	1	1		9452	Isoform 2 of Thioredoxin OS=Homo sapiens GN=TXN
329	1389	P10599|THIO_HUMAN	63.13	12	12	611550	1	1	1		11737	Thioredoxin OS=Homo sapiens GN=TXN PE=1 SV=3
330	1426	P22492|H1T_HUMAN	59.55	5	5	248890	1	1	1		22019	Histone H1t OS=Homo sapiens GN=HIST1H1T PE=2 SV=4
330	1112	P16403|H12_HUMAN	59.55	5	5	248890	1	1	1		21365	Histone H1.2 OS=Homo sapiens GN=HIST1H1C PE=1 SV=2
330	1113	Q02539|H11_HUMAN	59.55	5	5	248890	1	1	1		21842	Histone H1.1 OS=Homo sapiens GN=HIST1H1A PE=1 SV=3
330	1114	P10412|H14_HUMAN	59.55	5	5	248890	1	1	1		21865	Histone H1.4 OS=Homo sapiens GN=HIST1H1E PE=1 SV=2
330	849	P16402|H13_HUMAN	59.55	5	5	248890	1	1	1		22350	Histone H1.3 OS=Homo sapiens GN=HIST1H1D PE=1 SV=2
286	7435	Q5VSP4|LC1L1_HUMAN	58.53	7	7	171640	1	1	1		17918	Putative lipocalin 1-like protein 1 OS=Homo sapiens GN=LCN1P1 PE=5 SV=1
286	7499	P31025|LCN1_HUMAN	58.53	6	6	171640	1	1	1		19250	Lipocalin-1 OS=Homo sapiens GN=LCN1 PE=1 SV=1
334	7533	P49189-2|AL9A1_HUMAN	56.09	2	2	364440	1	1	1		46455	Isoform 2 of 4-trimethylaminobutyraldehyde dehydrogenase OS=Homo sapiens GN=ALDH9A1
334	7535	P49189|AL9A1_HUMAN	56.09	2	2	364440	1	1	1		53802	4-trimethylaminobutyraldehyde dehydrogenase OS=Homo sapiens GN=ALDH9A1 PE=1 SV=3
332	7529	Q969L2|MAL2_HUMAN	54.28	6	6	208120	1	1	1		19125	Protein MAL2 OS=Homo sapiens GN=MAL2 PE=1 SV=1
331	7520	tr|F8WCJ1|F8WCJ1_HUMAN	53.11	11	11	195080	1	1	1		11688	Eukaryotic translation initiation factor 5A-2 OS=Homo sapiens GN=EIF5A2 PE=1 SV=1
331	7521	tr|C9J7B5|C9J7B5_HUMAN	53.11	11	11	195080	1	1	1		11945	Eukaryotic translation initiation factor 5A-2 OS=Homo sapiens GN=EIF5A2 PE=1 SV=1
331	7522	tr|C9J4W5|C9J4W5_HUMAN	53.11	10	10	195080	1	1	1		12821	Eukaryotic translation initiation factor 5A-2 (Fragment) OS=Homo sapiens GN=EIF5A2 PE=4 SV=1
331	7523	tr|I3L397|I3L397_HUMAN	53.11	8	8	195080	1	1	1		16019	Eukaryotic translation initiation factor 5A-1 (Fragment) OS=Homo sapiens GN=EIF5A PE=1 SV=2
331	7524	Q9GZV4|IF5A2_HUMAN	53.11	8	8	195080	1	1	1		16793	Eukaryotic translation initiation factor 5A-2 OS=Homo sapiens GN=EIF5A2 PE=1 SV=3
331	7525	P63241|IF5A1_HUMAN	53.11	8	8	195080	1	1	1		16832	Eukaryotic translation initiation factor 5A-1 OS=Homo sapiens GN=EIF5A PE=1 SV=2
331	7526	Q6IS14|IF5AL_HUMAN	53.11	8	8	195080	1	1	1		16773	Eukaryotic translation initiation factor 5A-1-like OS=Homo sapiens GN=EIF5AL1 PE=1 SV=2
331	7527	P63241-2|IF5A1_HUMAN	53.11	7	7	195080	1	1	1		20170	Isoform 2 of Eukaryotic translation initiation factor 5A-1 OS=Homo sapiens GN=EIF5A
331	7528	tr|I3L504|I3L504_HUMAN	53.11	6	6	195080	1	1	1		20504	Eukaryotic translation initiation factor 5A-1 OS=Homo sapiens GN=EIF5A PE=1 SV=1
333	7531	Q9UL15|BAG5_HUMAN	51.97	3	3	269110	1	1	1		51200	BAG family molecular chaperone regulator 5 OS=Homo sapiens GN=BAG5 PE=1 SV=1
315	7450	P30508|1C12_HUMAN	51.81	2	2	78743	1	1	1		40886	HLA class I histocompatibility antigen Cw-12 alpha chain OS=Homo sapiens GN=HLA-C PE=2 SV=2
315	7559	P30486|1B48_HUMAN	51.81	2	2	78743	1	1	1		40362	HLA class I histocompatibility antigen B-48 alpha chain OS=Homo sapiens GN=HLA-B PE=1 SV=1
335	7536	P06702|S10A9_HUMAN	51.21	11	11	702750	1	1	1		13242	Protein S100-A9 OS=Homo sapiens GN=S100A9 PE=1 SV=1
336	7538	tr|Q5T3N1|Q5T3N1_HUMAN	50.95	5	5	310090	1	1	1		22755	Annexin (Fragment) OS=Homo sapiens GN=ANXA1 PE=1 SV=1
336	5118	P04083|ANXA1_HUMAN	50.95	3	3	310090	1	1	1		38714	Annexin A1 OS=Homo sapiens GN=ANXA1 PE=1 SV=2
337	7554	P50991-2|TCPD_HUMAN	49.69	3	3	485190	1	1	1		54720	Isoform 2 of T-complex protein 1 subunit delta OS=Homo sapiens GN=CCT4
337	7555	P50991|TCPD_HUMAN	49.69	2	2	485190	1	1	1		57924	T-complex protein 1 subunit delta OS=Homo sapiens GN=CCT4 PE=1 SV=4
338	1020	P31947-2|1433S_HUMAN	49.24	5	5	309470	1	1	1	Oxidation (M)	24336	Isoform 2 of 14-3-3 protein sigma OS=Homo sapiens GN=SFN
338	1025	Q04917|1433F_HUMAN	49.24	4	4	309470	1	1	1	Oxidation (M)	28219	14-3-3 protein eta OS=Homo sapiens GN=YWHAH PE=1 SV=4
341	7576	Q15392-2|DHC24_HUMAN	47.83	2	2	0	1	1	1		54750	Isoform 2 of Delta(24)-sterol reductase OS=Homo sapiens GN=DHCR24
341	7577	Q15392|DHC24_HUMAN	47.83	2	2	0	1	1	1		60101	Delta(24)-sterol reductase OS=Homo sapiens GN=DHCR24 PE=1 SV=2
291	7219	P63151|2ABA_HUMAN	47.62	3	3	294010	1	1	1		51692	Serine/threonine-protein phosphatase 2A 55 kDa regulatory subunit B alpha isoform OS=Homo sapiens GN=PPP2R2A PE=1 SV=1
291	7220	P63151-2|2ABA_HUMAN	47.62	3	3	294010	1	1	1		53000	Isoform 2 of Serine/threonine-protein phosphatase 2A 55 kDa regulatory subunit B alpha isoform OS=Homo sapiens GN=PPP2R2A
342	7579	P10809|CH60_HUMAN	47.6	2	2	94230	1	1	1		61055	60 kDa heat shock protein mitochondrial OS=Homo sapiens GN=HSPD1 PE=1 SV=2
339	1438	P31151|S10A7_HUMAN	47.07	11	11	452440	1	1	1		11471	Protein S100-A7 OS=Homo sapiens GN=S100A7 PE=1 SV=4
340	1277	P05109|S10A8_HUMAN	46.6	12	12	195450	1	1	1	Carbamidomethylation	10835	Protein S100-A8 OS=Homo sapiens GN=S100A8 PE=1 SV=1
318	7619	Q2KHT3-2|CL16A_HUMAN	45.71	1	1	297840	1	1	1		103547	Isoform 2 of Protein CLEC16A OS=Homo sapiens GN=CLEC16A
344	7586	tr|E9PKE4|E9PKE4_HUMAN	44.92	5	5	753290	1	1	1		17312	Solute carrier family 52 riboflavin transporter member 2 (Fragment) OS=Homo sapiens GN=SLC52A2 PE=4 SV=1
344	7602	Q9HAB3|S52A2_HUMAN	44.92	2	2	753290	1	1	1		45777	Solute carrier family 52 riboflavin transporter member 2 OS=Homo sapiens GN=SLC52A2 PE=1 SV=1
296	7417	Q9Y285-2|SYFA_HUMAN	44.53	3	3	2301100	1	1	1		54158	Isoform 2 of Phenylalanine--tRNA ligase alpha subunit OS=Homo sapiens GN=FARSA
296	7418	Q9Y285|SYFA_HUMAN	44.53	3	3	2301100	1	1	1		57564	Phenylalanine--tRNA ligase alpha subunit OS=Homo sapiens GN=FARSA PE=1 SV=3
296	7419	tr|K7ER00|K7ER00_HUMAN	44.53	3	3	2301100	1	1	1		62395	Phenylalanine--tRNA ligase alpha subunit OS=Homo sapiens GN=FARSA PE=1 SV=1
303	7395	Q15043-2|S39AE_HUMAN	44.52	3	3	1271600	1	1	1		52839	Isoform 2 of Zinc transporter ZIP14 OS=Homo sapiens GN=SLC39A14
303	7396	Q15043|S39AE_HUMAN	44.52	3	3	1271600	1	1	1		54212	Zinc transporter ZIP14 OS=Homo sapiens GN=SLC39A14 PE=1 SV=3
303	7397	Q15043-3|S39AE_HUMAN	44.52	3	3	1271600	1	1	1		54057	Isoform 3 of Zinc transporter ZIP14 OS=Homo sapiens GN=SLC39A14
303	7570	tr|E5RFZ8|E5RFZ8_HUMAN	44.52	15	15	1271600	1	1	1		9632	Zinc transporter ZIP14 (Fragment) OS=Homo sapiens GN=SLC39A14 PE=1 SV=1
303	7571	tr|E5RGA7|E5RGA7_HUMAN	44.52	14	14	1271600	1	1	1		9733	Zinc transporter ZIP14 (Fragment) OS=Homo sapiens GN=SLC39A14 PE=1 SV=1
303	7572	tr|E5RJ40|E5RJ40_HUMAN	44.52	11	11	1271600	1	1	1		13267	Zinc transporter ZIP14 (Fragment) OS=Homo sapiens GN=SLC39A14 PE=1 SV=1
303	7573	tr|E5RJG5|E5RJG5_HUMAN	44.52	10	10	1271600	1	1	1		13839	Zinc transporter ZIP14 (Fragment) OS=Homo sapiens GN=SLC39A14 PE=1 SV=1
303	7574	tr|E5RIP4|E5RIP4_HUMAN	44.52	8	8	1271600	1	1	1		17000	Zinc transporter ZIP14 (Fragment) OS=Homo sapiens GN=SLC39A14 PE=1 SV=2
343	7580	P34896-4|GLYC_HUMAN	44.26	3	3	597880	1	1	1		37672	Isoform 4 of Serine hydroxymethyltransferase cytosolic OS=Homo sapiens GN=SHMT1
343	7582	P34896-3|GLYC_HUMAN	44.26	2	2	597880	1	1	1		44552	Isoform 3 of Serine hydroxymethyltransferase cytosolic OS=Homo sapiens GN=SHMT1
343	7587	P34896-2|GLYC_HUMAN	44.26	2	2	597880	1	1	1		49028	Isoform 2 of Serine hydroxymethyltransferase cytosolic OS=Homo sapiens GN=SHMT1
343	7589	P34896|GLYC_HUMAN	44.26	2	2	597880	1	1	1		53083	Serine hydroxymethyltransferase cytosolic OS=Homo sapiens GN=SHMT1 PE=1 SV=1
306	1074	P32004-3|L1CAM_HUMAN	42.46	1	1	0	1	1	1		138907	Isoform 3 of Neural cell adhesion molecule L1 OS=Homo sapiens GN=L1CAM
306	1075	P32004-2|L1CAM_HUMAN	42.46	1	1	0	1	1	1		139517	Isoform 2 of Neural cell adhesion molecule L1 OS=Homo sapiens GN=L1CAM
306	1076	P32004|L1CAM_HUMAN	42.46	1	1	0	1	1	1		140003	Neural cell adhesion molecule L1 OS=Homo sapiens GN=L1CAM PE=1 SV=2
317	7581	tr|H0Y8D1|H0Y8D1_HUMAN	41.91	7	7	876100	1	1	1	Oxidation (M); Deamidation (NQ)	15422	Trypsin-1 (Fragment) OS=Homo sapiens GN=PRSS1 PE=3 SV=1
317	7583	P07477|TRY1_HUMAN	41.91	4	4	876100	1	1	1	Oxidation (M); Deamidation (NQ)	26558	Trypsin-1 OS=Homo sapiens GN=PRSS1 PE=1 SV=1
317	7585	tr|E7EQ64|E7EQ64_HUMAN	41.91	4	4	876100	1	1	1	Oxidation (M); Deamidation (NQ)	28123	Trypsin-1 OS=Homo sapiens GN=PRSS1 PE=3 SV=1
345	7590	P22626|ROA2_HUMAN	41.75	3	3	443520	1	1	1		37430	Heterogeneous nuclear ribonucleoproteins A2/B1 OS=Homo sapiens GN=HNRNPA2B1 PE=1 SV=2
305	7407	tr|K7EK07|K7EK07_HUMAN	41.5	5	5	1477300	1	1	1		14914	Histone H3 (Fragment) OS=Homo sapiens GN=H3F3B PE=1 SV=1
305	7408	Q6NXT2|H3C_HUMAN	41.5	5	5	1477300	1	1	1		15214	Histone H3.3C OS=Homo sapiens GN=H3F3C PE=1 SV=3
305	7409	tr|Q5TEC6|Q5TEC6_HUMAN	41.5	5	5	1477300	1	1	1		15430	Histone H3 OS=Homo sapiens GN=HIST2H3PS2 PE=1 SV=1
305	7410	P68431|H31_HUMAN	41.5	5	5	1477300	1	1	1		15404	Histone H3.1 OS=Homo sapiens GN=HIST1H3A PE=1 SV=2
305	7411	P84243|H33_HUMAN	41.5	5	5	1477300	1	1	1		15328	Histone H3.3 OS=Homo sapiens GN=H3F3A PE=1 SV=2
305	7412	Q71DI3|H32_HUMAN	41.5	5	5	1477300	1	1	1		15388	Histone H3.2 OS=Homo sapiens GN=HIST2H3A PE=1 SV=3
305	7413	Q16695|H31T_HUMAN	41.5	5	5	1477300	1	1	1		15508	Histone H3.1t OS=Homo sapiens GN=HIST3H3 PE=1 SV=3
305	7608	tr|K7EMV3|K7EMV3_HUMAN	41.5	8	8	1477300	1	1	1		10334	Histone H3 OS=Homo sapiens GN=H3F3B PE=1 SV=1
305	7610	tr|K7EP01|K7EP01_HUMAN	41.5	6	6	1477300	1	1	1		12808	Histone H3.3 OS=Homo sapiens GN=H3F3B PE=1 SV=1
305	7612	tr|B4DEB1|B4DEB1_HUMAN	41.5	6	6	1477300	1	1	1		14053	Histone H3 OS=Homo sapiens GN=H3F3A PE=1 SV=1
305	7620	tr|K7ES00|K7ES00_HUMAN	41.5	5	5	1477300	1	1	1		16621	Histone H3.3 (Fragment) OS=Homo sapiens GN=H3F3B PE=1 SV=1
310	7436	tr|Q5QPE4|Q5QPE4_HUMAN	41.23	5	5	467110	1	1	1		26305	Sorting nexin-5 (Fragment) OS=Homo sapiens GN=SNX5 PE=1 SV=1
310	7437	tr|Q5QPE5|Q5QPE5_HUMAN	41.23	4	4	467110	1	1	1		31030	Sorting nexin-5 (Fragment) OS=Homo sapiens GN=SNX5 PE=1 SV=1
310	7438	Q9Y5X3|SNX5_HUMAN	41.23	3	3	467110	1	1	1		46817	Sorting nexin-5 OS=Homo sapiens GN=SNX5 PE=1 SV=1
347	7595	tr|F2Z2F6|F2Z2F6_HUMAN	41.06	5	5	260020	1	1	1		22716	Solute carrier family 2 facilitated glucose transporter member 6 (Fragment) OS=Homo sapiens GN=SLC2A6 PE=1 SV=1
347	7596	Q9UGQ3-2|GTR6_HUMAN	41.06	2	2	260020	1	1	1		48041	Isoform 2 of Solute carrier family 2 facilitated glucose transporter member 6 OS=Homo sapiens GN=SLC2A6
347	7597	Q9UGQ3|GTR6_HUMAN	41.06	2	2	260020	1	1	1		54539	Solute carrier family 2 facilitated glucose transporter member 6 OS=Homo sapiens GN=SLC2A6 PE=1 SV=2
346	7594	tr|F8W6P5|F8W6P5_HUMAN	41.04	14	14	206360	1	1	1		9670	LVV-hemorphin-7 (Fragment) OS=Homo sapiens GN=HBB PE=1 SV=1
346	1713	P68871|HBB_HUMAN	41.04	9	9	206360	1	1	1		15998	Hemoglobin subunit beta OS=Homo sapiens GN=HBB PE=1 SV=2
353	782	Q9H2H9|S38A1_HUMAN	40.35	1	1	0	1	1	1		54048	Sodium-coupled neutral amino acid transporter 1 OS=Homo sapiens GN=SLC38A1 PE=1 SV=1
353	783	tr|F8VX04|F8VX04_HUMAN	40.35	1	1	0	1	1	1		56196	Sodium-coupled neutral amino acid transporter 1 OS=Homo sapiens GN=SLC38A1 PE=1 SV=1
299	1117	O95197-7|RTN3_HUMAN	39.56	1	1	483120	1	1	1		100824	Isoform 7 of Reticulon-3 OS=Homo sapiens GN=RTN3
299	1119	O95197-2|RTN3_HUMAN	39.56	1	1	483120	1	1	1		110652	Isoform 2 of Reticulon-3 OS=Homo sapiens GN=RTN3
299	1120	O95197|RTN3_HUMAN	39.56	1	1	483120	1	1	1		112611	Reticulon-3 OS=Homo sapiens GN=RTN3 PE=1 SV=2
299	1672	tr|B7Z4M1|B7Z4M1_HUMAN	39.56	7	7	483120	1	1	1		12747	Reticulon OS=Homo sapiens GN=RTN3 PE=1 SV=1
299	1673	tr|F5H617|F5H617_HUMAN	39.56	4	4	483120	1	1	1		19919	Reticulon (Fragment) OS=Homo sapiens GN=RTN3 PE=1 SV=1
299	1291	tr|A8MT72|A8MT72_HUMAN	39.56	4	4	483120	1	1	1		21862	Reticulon OS=Homo sapiens GN=RTN1 PE=1 SV=1
299	1292	Q16799-3|RTN1_HUMAN	39.56	4	4	483120	1	1	1		23576	Isoform RTN1-C of Reticulon-1 OS=Homo sapiens GN=RTN1
299	1675	O95197-6|RTN3_HUMAN	39.56	4	4	483120	1	1	1		23489	Isoform 6 of Reticulon-3 OS=Homo sapiens GN=RTN3
299	1115	O95197-3|RTN3_HUMAN	39.56	3	3	483120	1	1	1		25609	Isoform 3 of Reticulon-3 OS=Homo sapiens GN=RTN3
299	1676	O95197-5|RTN3_HUMAN	39.56	3	3	483120	1	1	1		26452	Isoform 5 of Reticulon-3 OS=Homo sapiens GN=RTN3
299	1116	O95197-4|RTN3_HUMAN	39.56	3	3	483120	1	1	1		27568	Isoform 4 of Reticulon-3 OS=Homo sapiens GN=RTN3
299	1293	Q16799-2|RTN1_HUMAN	39.56	2	2	483120	1	1	1		38950	Isoform RTN1-B of Reticulon-1 OS=Homo sapiens GN=RTN1
299	1295	Q16799|RTN1_HUMAN	39.56	1	1	483120	1	1	1		83618	Reticulon-1 OS=Homo sapiens GN=RTN1 PE=1 SV=1
292	211	P08195-2|4F2_HUMAN	39.23	2	2	602640	1	1	1		57945	Isoform 2 of 4F2 cell-surface antigen heavy chain OS=Homo sapiens GN=SLC3A2
292	212	P08195-3|4F2_HUMAN	39.23	2	2	602640	1	1	1		61816	Isoform 3 of 4F2 cell-surface antigen heavy chain OS=Homo sapiens GN=SLC3A2
292	213	tr|F5GZS6|F5GZS6_HUMAN	39.23	2	2	602640	1	1	1		64873	4F2 cell-surface antigen heavy chain OS=Homo sapiens GN=SLC3A2 PE=1 SV=1
292	214	P08195|4F2_HUMAN	39.23	2	2	602640	1	1	1		67994	4F2 cell-surface antigen heavy chain OS=Homo sapiens GN=SLC3A2 PE=1 SV=3
292	215	tr|J3KPF3|J3KPF3_HUMAN	39.23	2	2	602640	1	1	1		68101	4F2 cell-surface antigen heavy chain OS=Homo sapiens GN=SLC3A2 PE=1 SV=1
292	216	P08195-4|4F2_HUMAN	39.23	2	2	602640	1	1	1		71123	Isoform 4 of 4F2 cell-surface antigen heavy chain OS=Homo sapiens GN=SLC3A2
348	7604	O75915|PRAF3_HUMAN	38.69	5	5	0	1	1	1	Oxidation (M); Acetylation (Protein N-term)	21615	PRA1 family protein 3 OS=Homo sapiens GN=ARL6IP5 PE=1 SV=1
349	47	O43143|DHX15_HUMAN	38.44	2	2	239400	1	1	1		90933	Putative pre-mRNA-splicing factor ATP-dependent RNA helicase DHX15 OS=Homo sapiens GN=DHX15 PE=1 SV=2
351	7637	Q86TJ2-3|TAD2B_HUMAN	38.43	2	2	635340	1	1	1		37967	Isoform 3 of Transcriptional adapter 2-beta OS=Homo sapiens GN=TADA2B
351	7638	Q86TJ2-2|TAD2B_HUMAN	38.43	2	2	635340	1	1	1		39914	Isoform 2 of Transcriptional adapter 2-beta OS=Homo sapiens GN=TADA2B
351	7646	Q86TJ2|TAD2B_HUMAN	38.43	2	2	635340	1	1	1		48470	Transcriptional adapter 2-beta OS=Homo sapiens GN=TADA2B PE=1 SV=2
350	290	P22059|OSBP1_HUMAN	35.79	1	1	317800	1	1	1		89421	Oxysterol-binding protein 1 OS=Homo sapiens GN=OSBP PE=1 SV=1
352	7643	tr|K7EN24|K7EN24_HUMAN	34.85	9	9	756810	1	1	1		8303	E3 ubiquitin-protein ligase RNF167 (Fragment) OS=Homo sapiens GN=RNF167 PE=4 SV=1
352	7648	tr|I3L462|I3L462_HUMAN	34.85	5	5	756810	1	1	1		14518	E3 ubiquitin-protein ligase RNF167 OS=Homo sapiens GN=RNF167 PE=4 SV=1
352	7679	tr|I3L2Y3|I3L2Y3_HUMAN	34.85	3	3	756810	1	1	1		23294	E3 ubiquitin-protein ligase RNF167 (Fragment) OS=Homo sapiens GN=RNF167 PE=4 SV=1
352	7680	tr|I3L0L6|I3L0L6_HUMAN	34.85	2	2	756810	1	1	1		34722	E3 ubiquitin-protein ligase RNF167 OS=Homo sapiens GN=RNF167 PE=4 SV=1
352	7681	Q9H6Y7|RN167_HUMAN	34.85	2	2	756810	1	1	1		38299	E3 ubiquitin-protein ligase RNF167 OS=Homo sapiens GN=RNF167 PE=1 SV=1
298	7420	tr|Q5JX52|Q5JX52_HUMAN	33.67	3	3	112090	1	1	1		33858	Copine-1 (Fragment) OS=Homo sapiens GN=CPNE1 PE=1 SV=1
309	2352	Q92928|RAB1C_HUMAN	33.4	5	5	233320	1	1	1		22017	Putative Ras-related protein Rab-1C OS=Homo sapiens GN=RAB1C PE=5 SV=2
309	7649	tr|Q6PIK3|Q6PIK3_HUMAN	33.4	9	9	233320	1	1	1		13536	HCG1995540 isoform CRA_b OS=Homo sapiens GN=RAB4B PE=1 SV=1
309	7650	Q86YS6-2|RAB43_HUMAN	33.4	7	7	233320	1	1	1		17074	Isoform 3 of Ras-related protein Rab-43 OS=Homo sapiens GN=RAB43
309	7651	Q15771-2|RAB30_HUMAN	33.4	7	7	233320	1	1	1		18994	Isoform 2 of Ras-related protein Rab-30 OS=Homo sapiens GN=RAB30
309	7652	tr|X6RFL8|X6RFL8_HUMAN	33.4	6	6	233320	1	1	1		20409	Ras-related protein Rab-14 (Fragment) OS=Homo sapiens GN=RAB14 PE=1 SV=1
309	7653	Q96AX2-4|RAB37_HUMAN	33.4	6	6	233320	1	1	1		20894	Isoform 4 of Ras-related protein Rab-37 OS=Homo sapiens GN=RAB37
309	7654	tr|A8MTC6|A8MTC6_HUMAN	33.4	6	6	233320	1	1	1		20808	RAB37 member RAS oncogene family isoform CRA_a OS=Homo sapiens GN=RAB37 PE=3 SV=1
309	7655	Q9NRW1-2|RAB6B_HUMAN	33.4	6	6	233320	1	1	1		22334	Isoform 2 of Ras-related protein Rab-6B OS=Homo sapiens GN=RAB6B
309	842	Q9H0U4|RAB1B_HUMAN	33.4	5	5	233320	1	1	1		22171	Ras-related protein Rab-1B OS=Homo sapiens GN=RAB1B PE=1 SV=1
309	7656	Q15771|RAB30_HUMAN	33.4	5	5	233320	1	1	1		23058	Ras-related protein Rab-30 OS=Homo sapiens GN=RAB30 PE=1 SV=2
309	1215	Q92930|RAB8B_HUMAN	33.4	5	5	233320	1	1	1		23584	Ras-related protein Rab-8B OS=Homo sapiens GN=RAB8B PE=1 SV=2
309	7657	Q9NRW1|RAB6B_HUMAN	33.4	5	5	233320	1	1	1		23462	Ras-related protein Rab-6B OS=Homo sapiens GN=RAB6B PE=1 SV=1
309	7658	Q86YS6|RAB43_HUMAN	33.4	5	5	233320	1	1	1		23339	Ras-related protein Rab-43 OS=Homo sapiens GN=RAB43 PE=1 SV=1
309	7659	Q96DA2|RB39B_HUMAN	33.4	5	5	233320	1	1	1		24622	Ras-related protein Rab-39B OS=Homo sapiens GN=RAB39B PE=1 SV=1
309	7660	Q96AX2-2|RAB37_HUMAN	33.4	5	5	233320	1	1	1		24169	Isoform 2 of Ras-related protein Rab-37 OS=Homo sapiens GN=RAB37
309	7661	Q96AX2|RAB37_HUMAN	33.4	5	5	233320	1	1	1		24815	Ras-related protein Rab-37 OS=Homo sapiens GN=RAB37 PE=1 SV=3
309	7662	Q96E17|RAB3C_HUMAN	33.4	5	5	233320	1	1	1		25952	Ras-related protein Rab-3C OS=Homo sapiens GN=RAB3C PE=2 SV=1
309	7663	Q96AX2-3|RAB37_HUMAN	33.4	5	5	233320	1	1	1		25663	Isoform 3 of Ras-related protein Rab-37 OS=Homo sapiens GN=RAB37
309	7664	Q9H082|RB33B_HUMAN	33.4	5	5	233320	1	1	1		25717	Ras-related protein Rab-33B OS=Homo sapiens GN=RAB33B PE=1 SV=1
309	7665	Q6IQ22|RAB12_HUMAN	33.4	5	5	233320	1	1	1		27248	Ras-related protein Rab-12 OS=Homo sapiens GN=RAB12 PE=1 SV=3
356	7673	tr|H3BQN4|H3BQN4_HUMAN	32.96	4	4	143460	1	1	1		39340	Fructose-bisphosphate aldolase A OS=Homo sapiens GN=ALDOA PE=1 SV=1
356	7674	P04075|ALDOA_HUMAN	32.96	4	4	143460	1	1	1		39420	Fructose-bisphosphate aldolase A OS=Homo sapiens GN=ALDOA PE=1 SV=2
356	7675	tr|J3KPS3|J3KPS3_HUMAN	32.96	4	4	143460	1	1	1		39818	Aldolase A fructose-bisphosphate isoform CRA_b OS=Homo sapiens GN=ALDOA PE=1 SV=1
356	7676	P04075-2|ALDOA_HUMAN	32.96	3	3	143460	1	1	1		45261	Isoform 2 of Fructose-bisphosphate aldolase A OS=Homo sapiens GN=ALDOA
357	7684	tr|K7EPV9|K7EPV9_HUMAN	32.24	10	10	382090	1	1	1		11291	Tropomyosin alpha-4 chain (Fragment) OS=Homo sapiens GN=TPM4 PE=1 SV=1
357	7685	tr|K7EMU5|K7EMU5_HUMAN	32.24	10	10	382090	1	1	1		12017	Tropomyosin alpha-4 chain (Fragment) OS=Homo sapiens GN=TPM4 PE=1 SV=1
357	7686	tr|U3KQK2|U3KQK2_HUMAN	32.24	9	9	382090	1	1	1		12884	Tropomyosin beta chain (Fragment) OS=Homo sapiens GN=TPM2 PE=1 SV=1
357	7687	tr|K7ERG3|K7ERG3_HUMAN	32.24	6	6	382090	1	1	1		19307	Tropomyosin alpha-4 chain (Fragment) OS=Homo sapiens GN=TPM4 PE=1 SV=1
357	7688	tr|K7ENT6|K7ENT6_HUMAN	32.24	6	6	382090	1	1	1		20621	Tropomyosin alpha-4 chain (Fragment) OS=Homo sapiens GN=TPM4 PE=1 SV=1
357	7689	P67936|TPM4_HUMAN	32.24	4	4	382090	1	1	1		28522	Tropomyosin alpha-4 chain OS=Homo sapiens GN=TPM4 PE=1 SV=3
357	2133	P07951-3|TPM2_HUMAN	32.24	4	4	382090	1	1	1		28684	Isoform 3 of Tropomyosin beta chain OS=Homo sapiens GN=TPM2
357	7690	P07951|TPM2_HUMAN	32.24	4	4	382090	1	1	1		32851	Tropomyosin beta chain OS=Homo sapiens GN=TPM2 PE=1 SV=1
357	7691	tr|Q5TCU3|Q5TCU3_HUMAN	32.24	4	4	382090	1	1	1		32815	Tropomyosin beta chain OS=Homo sapiens GN=TPM2 PE=1 SV=1
357	7692	P07951-2|TPM2_HUMAN	32.24	4	4	382090	1	1	1		32990	Isoform 2 of Tropomyosin beta chain OS=Homo sapiens GN=TPM2
357	7694	P67936-2|TPM4_HUMAN	32.24	4	4	382090	1	1	1		32723	Isoform 2 of Tropomyosin alpha-4 chain OS=Homo sapiens GN=TPM4
357	7695	tr|Q5TCU8|Q5TCU8_HUMAN	32.24	3	3	382090	1	1	1		36747	Tropomyosin beta chain OS=Homo sapiens GN=TPM2 PE=1 SV=1
358	7696	Q7L1T6|NB5R4_HUMAN	32.07	2	2	139310	1	1	1		59474	Cytochrome b5 reductase 4 OS=Homo sapiens GN=CYB5R4 PE=1 SV=1
359	7699	tr|F5GWD8|F5GWD8_HUMAN	31.7	22	22	291200	1	1	1	Oxidation (M); Acetylation (Protein N-term)	4405	Vesicle transport protein GOT1B OS=Homo sapiens GN=GOLT1B PE=1 SV=1
359	7700	tr|F5GXH6|F5GXH6_HUMAN	31.7	21	21	291200	1	1	1	Oxidation (M); Acetylation (Protein N-term)	4631	Vesicle transport protein GOT1B OS=Homo sapiens GN=GOLT1B PE=1 SV=1
359	7701	tr|F5H6U7|F5H6U7_HUMAN	31.7	7	7	291200	1	1	1	Oxidation (M); Acetylation (Protein N-term)	14307	Vesicle transport protein GOT1B OS=Homo sapiens GN=GOLT1B PE=1 SV=1
359	7702	Q9Y3E0|GOT1B_HUMAN	31.7	7	7	291200	1	1	1	Oxidation (M); Acetylation (Protein N-term)	15426	Vesicle transport protein GOT1B OS=Homo sapiens GN=GOLT1B PE=1 SV=1
361	7708	Q7Z6K1|THAP5_HUMAN	31.4	4	4	0	1	1	1	Deamidation (NQ)	45416	THAP domain-containing protein 5 OS=Homo sapiens GN=THAP5 PE=1 SV=2
288	7252	Q99832-3|TCPH_HUMAN	31.29	1	1	193470	1	1	1		54804	Isoform 3 of T-complex protein 1 subunit eta OS=Homo sapiens GN=CCT7
288	7253	Q99832|TCPH_HUMAN	31.29	1	1	193470	1	1	1		59367	T-complex protein 1 subunit eta OS=Homo sapiens GN=CCT7 PE=1 SV=2
288	7449	Q99832-2|TCPH_HUMAN	31.29	2	2	193470	1	1	1		37499	Isoform 2 of T-complex protein 1 subunit eta OS=Homo sapiens GN=CCT7
288	7451	Q99832-4|TCPH_HUMAN	31.29	2	2	193470	1	1	1		50352	Isoform 4 of T-complex protein 1 subunit eta OS=Homo sapiens GN=CCT7
294	7350	tr|B4DY91|B4DY91_HUMAN	31.22	2	2	102440	1	1	1		43154	6-phosphofructo-2-kinase/fructose-2 6-bisphosphatase 2 OS=Homo sapiens GN=PFKFB2 PE=2 SV=1
294	7352	O60825-2|F262_HUMAN	31.22	1	1	102440	1	1	1		54406	Isoform 2 of 6-phosphofructo-2-kinase/fructose-2 6-bisphosphatase 2 OS=Homo sapiens GN=PFKFB2
294	7353	tr|B0FLL2|B0FLL2_HUMAN	31.22	1	1	102440	1	1	1		54778	6-phosphofructo-2-kinase/fructose-2 6-bisphosphatase 2 transcript variant 3 OS=Homo sapiens GN=PFKFB2 PE=1 SV=1
294	7356	O60825|F262_HUMAN	31.22	1	1	102440	1	1	1		58477	6-phosphofructo-2-kinase/fructose-2 6-bisphosphatase 2 OS=Homo sapiens GN=PFKFB2 PE=1 SV=2
362	7711	P48960-2|CD97_HUMAN	30.98	2	2	384530	1	1	1		81743	Isoform 2 of CD97 antigen OS=Homo sapiens GN=CD97
363	7712	P10619-2|PPGB_HUMAN	30.69	3	3	388480	1	1	1		52489	Isoform 2 of Lysosomal protective protein OS=Homo sapiens GN=CTSA
363	7713	P10619|PPGB_HUMAN	30.69	3	3	388480	1	1	1		54466	Lysosomal protective protein OS=Homo sapiens GN=CTSA PE=1 SV=2
363	7714	tr|X6R5C5|X6R5C5_HUMAN	30.69	3	3	388480	1	1	1		54256	Carboxypeptidase OS=Homo sapiens GN=CTSA PE=1 SV=1
363	7715	tr|X6R8A1|X6R8A1_HUMAN	30.69	3	3	388480	1	1	1		56233	Carboxypeptidase OS=Homo sapiens GN=CTSA PE=1 SV=1
311	1751	tr|G3V220|G3V220_HUMAN	30.56	1	1	0	1	1	1		116167	Transcription elongation regulator 1 OS=Homo sapiens GN=TCERG1 PE=1 SV=1
311	1752	O14776-2|TCRG1_HUMAN	30.56	1	1	0	1	1	1		121690	Isoform 2 of Transcription elongation regulator 1 OS=Homo sapiens GN=TCERG1
311	1753	O14776|TCRG1_HUMAN	30.56	1	1	0	1	1	1		123901	Transcription elongation regulator 1 OS=Homo sapiens GN=TCERG1 PE=1 SV=2
365	1480	tr|F8WE65|F8WE65_HUMAN	30.22	12	12	0	1	1	1	Carbamidomethylation; Oxidation (M)	13022	Peptidyl-prolyl cis-trans isomerase OS=Homo sapiens GN=PPIA PE=1 SV=1
365	1481	tr|C9J5S7|C9J5S7_HUMAN	30.22	12	12	0	1	1	1	Carbamidomethylation; Oxidation (M)	13208	Peptidyl-prolyl cis-trans isomerase OS=Homo sapiens GN=PPIA PE=1 SV=1
365	1306	P62937|PPIA_HUMAN	30.22	8	8	0	1	1	1	Carbamidomethylation; Oxidation (M)	18012	Peptidyl-prolyl cis-trans isomerase A OS=Homo sapiens GN=PPIA PE=1 SV=2
366	2279	O15417-2|TNC18_HUMAN	29.81	0	0	567790	1	1	1		239495	Isoform 2 of Trinucleotide repeat-containing gene 18 protein OS=Homo sapiens GN=TNRC18
366	1243	tr|H9KVB4|H9KVB4_HUMAN	29.81	0	0	567790	1	1	1		314462	Trinucleotide repeat-containing gene 18 protein OS=Homo sapiens GN=TNRC18 PE=1 SV=1
366	1244	O15417|TNC18_HUMAN	29.81	0	0	567790	1	1	1		314520	Trinucleotide repeat-containing gene 18 protein OS=Homo sapiens GN=TNRC18 PE=1 SV=3
367	7723	tr|B4DFT0|B4DFT0_HUMAN	29.48	2	2	0	1	1	1		54997	Serine/threonine-protein kinase ULK3 OS=Homo sapiens GN=ULK3 PE=1 SV=1
369	7724	tr|H0YHN7|H0YHN7_HUMAN	29.45	4	4	244690	1	1	1		22714	Carboxypeptidase M (Fragment) OS=Homo sapiens GN=CPM PE=4 SV=1
369	7726	P14384|CBPM_HUMAN	29.45	2	2	244690	1	1	1		50514	Carboxypeptidase M OS=Homo sapiens GN=CPM PE=1 SV=2
368	2966	Q01581|HMCS1_HUMAN	29.39	2	2	168670	1	1	1	Oxidation (M)	57294	Hydroxymethylglutaryl-CoA synthase cytoplasmic OS=Homo sapiens GN=HMGCS1 PE=1 SV=2
372	7729	tr|C9JZ65|C9JZ65_HUMAN	29.05	3	3	267770	1	1	1		24374	Serpin B4 (Fragment) OS=Homo sapiens GN=SERPINB4 PE=3 SV=1
372	7730	tr|H0Y5H9|H0Y5H9_HUMAN	29.05	2	2	267770	1	1	1		42507	Serpin B4 (Fragment) OS=Homo sapiens GN=SERPINB4 PE=3 SV=1
372	7731	P29508|SPB3_HUMAN	29.05	2	2	267770	1	1	1		44565	Serpin B3 OS=Homo sapiens GN=SERPINB3 PE=1 SV=2
372	7732	P48594|SPB4_HUMAN	29.05	2	2	267770	1	1	1		44854	Serpin B4 OS=Homo sapiens GN=SERPINB4 PE=1 SV=2
370	7727	O00481-2|BT3A1_HUMAN	29.02	2	2	135120	1	1	1		39398	Isoform 2 of Butyrophilin subfamily 3 member A1 OS=Homo sapiens GN=BTN3A1
320	902	tr|I6L894|I6L894_HUMAN	28.68	0	0	1067200	1	1	1		430259	Ankyrin-2 OS=Homo sapiens GN=ANK2 PE=1 SV=1
320	903	Q01484|ANK2_HUMAN	28.68	0	0	1067200	1	1	1		433719	Ankyrin-2 OS=Homo sapiens GN=ANK2 PE=1 SV=4
373	218	O00429-4|DNM1L_HUMAN	28.13	1	1	154110	1	1	1		78100	Isoform 3 of Dynamin-1-like protein OS=Homo sapiens GN=DNM1L
373	222	O00429-2|DNM1L_HUMAN	28.13	1	1	154110	1	1	1		80536	Isoform 4 of Dynamin-1-like protein OS=Homo sapiens GN=DNM1L
373	210	O00429-6|DNM1L_HUMAN	28.13	1	1	154110	1	1	1		83399	Isoform 6 of Dynamin-1-like protein OS=Homo sapiens GN=DNM1L
304	7405	P52292|IMA1_HUMAN	28.06	2	2	272660	1	1	1		57862	Importin subunit alpha-1 OS=Homo sapiens GN=KPNA2 PE=1 SV=1
301	7707	tr|H9KV48|H9KV48_HUMAN	27.96	2	2	56971	1	1	1		50989	Plasma protease C1 inhibitor OS=Homo sapiens GN=SERPING1 PE=3 SV=1
301	7709	P05155|IC1_HUMAN	27.96	2	2	56971	1	1	1		55154	Plasma protease C1 inhibitor OS=Homo sapiens GN=SERPING1 PE=1 SV=2
301	7710	tr|E9PGN7|E9PGN7_HUMAN	27.96	1	1	56971	1	1	1		59492	Plasma protease C1 inhibitor OS=Homo sapiens GN=SERPING1 PE=3 SV=1
301	7739	P05155-2|IC1_HUMAN	27.96	2	2	56971	1	1	1		49757	Isoform 2 of Plasma protease C1 inhibitor OS=Homo sapiens GN=SERPING1
301	7740	P05155-3|IC1_HUMAN	27.96	2	2	56971	1	1	1		55769	Isoform 3 of Plasma protease C1 inhibitor OS=Homo sapiens GN=SERPING1
297	2292	P08F94|PKHD1_HUMAN	27.83	0	0	684980	1	1	1	Oxidation (M); Deamidation (NQ)	446704	Fibrocystin OS=Homo sapiens GN=PKHD1 PE=1 SV=1
374	7735	Q07666-2|KHDR1_HUMAN	27.83	2	2	394330	1	1	1		45861	Isoform 2 of KH domain-containing RNA-binding signal transduction-associated protein 1 OS=Homo sapiens GN=KHDRBS1
374	7736	Q07666|KHDR1_HUMAN	27.83	2	2	394330	1	1	1		48227	KH domain-containing RNA-binding signal transduction-associated protein 1 OS=Homo sapiens GN=KHDRBS1 PE=1 SV=1
300	7458	P05165-3|PCCA_HUMAN	26.82	2	2	241060	1	1	1	Oxidation (M)	75002	Isoform 3 of Propionyl-CoA carboxylase alpha chain mitochondrial OS=Homo sapiens GN=PCCA
300	7459	P05165|PCCA_HUMAN	26.82	2	2	241060	1	1	1	Oxidation (M)	80059	Propionyl-CoA carboxylase alpha chain mitochondrial OS=Homo sapiens GN=PCCA PE=1 SV=4
321	7750	Q99959|PKP2_HUMAN	26.45	2	2	0	1	1	1	Oxidation (M); Deamidation (NQ)	97415	Plakophilin-2 OS=Homo sapiens GN=PKP2 PE=1 SV=2
322	7754	tr|H0Y4U8|H0Y4U8_HUMAN	25.91	6	6	290480000	1	1	1		21316	Tuftelin-interacting protein 11 (Fragment) OS=Homo sapiens GN=TFIP11 PE=1 SV=2
322	7755	Q9UBB9|TFP11_HUMAN	25.91	1	1	290480000	1	1	1		96820	Tuftelin-interacting protein 11 OS=Homo sapiens GN=TFIP11 PE=1 SV=1
293	1010	P00558-2|PGK1_HUMAN	25.79	3	3	133030	1	1	1		41429	Isoform 2 of Phosphoglycerate kinase 1 OS=Homo sapiens GN=PGK1
293	1011	P00558|PGK1_HUMAN	25.79	3	3	133030	1	1	1		44615	Phosphoglycerate kinase 1 OS=Homo sapiens GN=PGK1 PE=1 SV=3
378	4799	tr|G3V3D2|G3V3D2_HUMAN	25.48	17	17	430830	1	1	1		4763	Spermatogenesis-associated protein 7 OS=Homo sapiens GN=SPATA7 PE=4 SV=1
378	4800	tr|G3V5V8|G3V5V8_HUMAN	25.48	14	14	430830	1	1	1		5193	Spermatogenesis-associated protein 7 OS=Homo sapiens GN=SPATA7 PE=4 SV=1
378	4801	tr|G3V5H6|G3V5H6_HUMAN	25.48	13	13	430830	1	1	1		5634	Spermatogenesis-associated protein 7 OS=Homo sapiens GN=SPATA7 PE=4 SV=1
378	4802	tr|G3V2V4|G3V2V4_HUMAN	25.48	9	9	430830	1	1	1		8752	Spermatogenesis-associated protein 7 OS=Homo sapiens GN=SPATA7 PE=4 SV=1
378	4803	tr|G3V287|G3V287_HUMAN	25.48	8	8	430830	1	1	1		9193	Spermatogenesis-associated protein 7 OS=Homo sapiens GN=SPATA7 PE=4 SV=1
378	4804	tr|G3V4A9|G3V4A9_HUMAN	25.48	8	8	430830	1	1	1		9523	Spermatogenesis-associated protein 7 OS=Homo sapiens GN=SPATA7 PE=4 SV=1
378	1312	tr|G3V2E1|G3V2E1_HUMAN	25.48	3	3	430830	1	1	1		25255	Spermatogenesis-associated protein 7 (Fragment) OS=Homo sapiens GN=SPATA7 PE=4 SV=1
378	1313	Q9P0W8-3|SPAT7_HUMAN	25.48	2	2	430830	1	1	1		51931	Isoform 3 of Spermatogenesis-associated protein 7 OS=Homo sapiens GN=SPATA7
378	1314	Q9P0W8-2|SPAT7_HUMAN	25.48	1	1	430830	1	1	1		64160	Isoform 2 of Spermatogenesis-associated protein 7 OS=Homo sapiens GN=SPATA7
378	1315	Q9P0W8|SPAT7_HUMAN	25.48	1	1	430830	1	1	1		67719	Spermatogenesis-associated protein 7 OS=Homo sapiens GN=SPATA7 PE=2 SV=3
313	7441	tr|E9PRK8|E9PRK8_HUMAN	25.41	7	7	410970	1	1	1		11169	Ferritin OS=Homo sapiens GN=FTH1 PE=1 SV=1
313	7442	P02794|FRIH_HUMAN	25.41	4	4	410970	1	1	1		21226	Ferritin heavy chain OS=Homo sapiens GN=FTH1 PE=1 SV=2
313	7764	tr|E9PPQ4|E9PPQ4_HUMAN	25.41	12	12	410970	1	1	1		6664	Ferritin (Fragment) OS=Homo sapiens GN=FTH1 PE=1 SV=1
313	7767	tr|G3V1D1|G3V1D1_HUMAN	25.41	6	6	410970	1	1	1		12876	Ferritin OS=Homo sapiens GN=FTH1 PE=1 SV=1
313	7770	tr|G3V192|G3V192_HUMAN	25.41	5	5	410970	1	1	1		17654	Ferritin OS=Homo sapiens GN=FTH1 PE=1 SV=1
379	7759	P08476|INHBA_HUMAN	25.21	2	2	0	1	1	1	Deamidation (NQ)	47442	Inhibin beta A chain OS=Homo sapiens GN=INHBA PE=1 SV=2
287	7241	tr|C9JKA9|C9JKA9_HUMAN	25.18	1	1	154770	1	1	1		120339	Kinesin-like protein KIF15 OS=Homo sapiens GN=KIF15 PE=1 SV=1
287	7242	Q9NS87-4|KIF15_HUMAN	25.18	1	1	154770	1	1	1		137169	Isoform 4 of Kinesin-like protein KIF15 OS=Homo sapiens GN=KIF15
287	7243	Q9NS87-2|KIF15_HUMAN	25.18	1	1	154770	1	1	1		149783	Isoform 2 of Kinesin-like protein KIF15 OS=Homo sapiens GN=KIF15
287	7244	Q9NS87|KIF15_HUMAN	25.18	1	1	154770	1	1	1		160159	Kinesin-like protein KIF15 OS=Homo sapiens GN=KIF15 PE=1 SV=1
287	7406	Q9NS87-3|KIF15_HUMAN	25.18	2	2	154770	1	1	1		51433	Isoform 3 of Kinesin-like protein KIF15 OS=Homo sapiens GN=KIF15
380	923	P54762-5|EPHB1_HUMAN	25.13	2	2	785450	1	1	1	Deamidation (NQ)	61401	Isoform 2 of Ephrin type-B receptor 1 OS=Homo sapiens GN=EPHB1
380	925	P54762|EPHB1_HUMAN	25.13	1	1	785450	1	1	1	Deamidation (NQ)	109885	Ephrin type-B receptor 1 OS=Homo sapiens GN=EPHB1 PE=1 SV=1
382	1545	Q01469|FABP5_HUMAN	24.79	7	7	451140	1	1	1	Acetylation (Protein N-term)	15164	Fatty acid-binding protein epidermal OS=Homo sapiens GN=FABP5 PE=1 SV=3

## Sheet: Band 3
Protein Group	Protein ID	Accession	-10lgP	Coverage (%)	Coverage (%) Band 3	Area Band 3	#Peptides	#Unique	#Spec Band 3	PTM	Avg. Mass	Description
1	82	P63261|ACTG_HUMAN	338.58	74	74	214780000	31	1	347	Carbamidomethylation; Oxidation (M); Deamidation (NQ); Acetylation (Protein N-term)	41793	Actin cytoplasmic 2 OS=Homo sapiens GN=ACTG1 PE=1 SV=1
2	66	P60709|ACTB_HUMAN	351.03	74	74		31	0	346	Carbamidomethylation; Oxidation (M); Deamidation (NQ); Acetylation (Protein N-term)	41737	Actin cytoplasmic 1 OS=Homo sapiens GN=ACTB PE=1 SV=1
3	193	P68032|ACTC_HUMAN	275.87	45	45	169520000	21	5	249	Oxidation (M); Deamidation (NQ); Acetylation (Protein N-term)	42019	Actin alpha cardiac muscle 1 OS=Homo sapiens GN=ACTC1 PE=1 SV=1
4	310	tr|E7EVS6|E7EVS6_HUMAN	284.53	82	82	214720	15	1	179	Carbamidomethylation; Oxidation (M); Deamidation (NQ); Acetylation (Protein N-term)	17878	Actin cytoplasmic 1 (Fragment) OS=Homo sapiens GN=ACTB PE=1 SV=2
5	571	Q562R1|ACTBL_HUMAN	179.27	16	16	56559000	7	1	108	Carbamidomethylation; Oxidation (M); Deamidation (NQ)	42003	Beta-actin-like protein 2 OS=Homo sapiens GN=ACTBL2 PE=1 SV=2
6	12	P02768|ALBU_HUMAN	276.09	54	54	354470000	40	36	69	Carbamidomethylation; Oxidation (M); Deamidation (NQ)	69367	Serum albumin OS=Homo sapiens GN=ALB PE=1 SV=2
7	2	P04264|K2C1_HUMAN	325.48	56	56	344470000	40	25	62	Carbamidomethylation; Oxidation (M); Deamidation (NQ)	66039	Keratin type II cytoskeletal 1 OS=Homo sapiens GN=KRT1 PE=1 SV=6
8	4	P35908|K22E_HUMAN	359.34	55	55	187680000	38	27	55	Carbamidomethylation; Oxidation (M); Deamidation (NQ); Acetylation (Protein N-term)	65433	Keratin type II cytoskeletal 2 epidermal OS=Homo sapiens GN=KRT2 PE=1 SV=2
9	36	P13645|K1C10_HUMAN	282.59	48	48	275340000	31	24	50	Carbamidomethylation; Oxidation (M); Deamidation (NQ); Acetylation (Protein N-term)	58827	Keratin type I cytoskeletal 10 OS=Homo sapiens GN=KRT10 PE=1 SV=6
10	881	P05455|LA_HUMAN	253.04	32	32	163900000	21	21	43	Carbamidomethylation; Oxidation (M); Deamidation (NQ)	46837	Lupus La protein OS=Homo sapiens GN=SSB PE=1 SV=2
12	19	P35527|K1C9_HUMAN	315.12	43	43	172920000	28	27	36	Carbamidomethylation; Oxidation (M); Acetylation (Protein N-term)	62064	Keratin type I cytoskeletal 9 OS=Homo sapiens GN=KRT9 PE=1 SV=3
13	1259	O95433|AHSA1_HUMAN	235.82	56	56	167180000	20	20	35	Carbamidomethylation; Oxidation (M); Deamidation (NQ)	38274	Activator of 90 kDa heat shock protein ATPase homolog 1 OS=Homo sapiens GN=AHSA1 PE=1 SV=1
14	6862	tr|B1ANR0|B1ANR0_HUMAN	245.91	32	32	39017000	23	14	33	Carbamidomethylation; Oxidation (M); Deamidation (NQ)	67971	Poly(A) binding protein cytoplasmic 4 (Inducible form) isoform CRA_e OS=Homo sapiens GN=PABPC4 PE=1 SV=1
14	6863	Q13310-2|PABP4_HUMAN	245.91	31	31	39017000	23	14	33	Carbamidomethylation; Oxidation (M); Deamidation (NQ)	69579	Isoform 2 of Polyadenylate-binding protein 4 OS=Homo sapiens GN=PABPC4
14	6864	Q13310|PABP4_HUMAN	245.91	31	31	39017000	23	14	33	Carbamidomethylation; Oxidation (M); Deamidation (NQ)	70783	Polyadenylate-binding protein 4 OS=Homo sapiens GN=PABPC4 PE=1 SV=1
14	6865	Q13310-3|PABP4_HUMAN	245.91	30	30	39017000	23	14	33	Carbamidomethylation; Oxidation (M); Deamidation (NQ)	72391	Isoform 3 of Polyadenylate-binding protein 4 OS=Homo sapiens GN=PABPC4
17	83	P48668|K2C6C_HUMAN	253.24	30	30		25	0	32	Carbamidomethylation; Acetylation (Protein N-term)	60025	Keratin type II cytoskeletal 6C OS=Homo sapiens GN=KRT6C PE=1 SV=3
16	79	P02538|K2C6A_HUMAN	252.71	30	30	10764000	25	1	32	Carbamidomethylation; Acetylation (Protein N-term)	60045	Keratin type II cytoskeletal 6A OS=Homo sapiens GN=KRT6A PE=1 SV=3
15	6858	P11940-2|PABP1_HUMAN	237.8	33	33	71516000	20	12	32	Carbamidomethylation; Oxidation (M); Deamidation (NQ)	61181	Isoform 2 of Polyadenylate-binding protein 1 OS=Homo sapiens GN=PABPC1
15	6859	P11940|PABP1_HUMAN	237.8	28	28	71516000	20	12	32	Carbamidomethylation; Oxidation (M); Deamidation (NQ)	70671	Polyadenylate-binding protein 1 OS=Homo sapiens GN=PABPC1 PE=1 SV=2
18	8	P07900|HS90A_HUMAN	230.15	30	30	114060000	22	13	30	Oxidation (M)	84660	Heat shock protein HSP 90-alpha OS=Homo sapiens GN=HSP90AA1 PE=1 SV=5
18	10	P07900-2|HS90A_HUMAN	230.15	26	26	114060000	22	13	30	Oxidation (M)	98161	Isoform 2 of Heat shock protein HSP 90-alpha OS=Homo sapiens GN=HSP90AA1
20	119	P04259|K2C6B_HUMAN	251.89	30	30		24	0	29	Carbamidomethylation; Acetylation (Protein N-term)	60067	Keratin type II cytoskeletal 6B OS=Homo sapiens GN=KRT6B PE=1 SV=5
19	62	P13647|K2C5_HUMAN	241.7	30	30	30124000	25	8	29	Carbamidomethylation; Acetylation (Protein N-term)	62378	Keratin type II cytoskeletal 5 OS=Homo sapiens GN=KRT5 PE=1 SV=3
21	12945	P01891|1A68_HUMAN	234.48	45	45	32470000	17	2	27	Carbamidomethylation; Oxidation (M); Deamidation (NQ)	40909	HLA class I histocompatibility antigen A-68 alpha chain OS=Homo sapiens GN=HLA-A PE=1 SV=4
22	42	P11142|HSP7C_HUMAN	215.09	30	30	27207000	19	16	27	Oxidation (M); Deamidation (NQ)	70898	Heat shock cognate 71 kDa protein OS=Homo sapiens GN=HSPA8 PE=1 SV=1
23	12947	P10316|1A69_HUMAN	233.42	43	43	4782000	17	2	26	Carbamidomethylation; Oxidation (M); Deamidation (NQ)	40977	HLA class I histocompatibility antigen A-69 alpha chain OS=Homo sapiens GN=HLA-A PE=1 SV=2
24	1	P55072|TERA_HUMAN	226.39	28	28	22606000	22	22	25	Carbamidomethylation; Oxidation (M)	89322	Transitional endoplasmic reticulum ATPase OS=Homo sapiens GN=VCP PE=1 SV=4
27	12958	P30453|1A34_HUMAN	213.08	38	38	705960	13	2	23	Carbamidomethylation; Oxidation (M); Deamidation (NQ)	41055	HLA class I histocompatibility antigen A-34 alpha chain OS=Homo sapiens GN=HLA-A PE=1 SV=1
29	147	P02533|K1C14_HUMAN	228.37	32	32	6757300	16	4	22	Carbamidomethylation; Oxidation (M)	51562	Keratin type I cytoskeletal 14 OS=Homo sapiens GN=KRT14 PE=1 SV=4
28	7450	P30508|1C12_HUMAN	199.51	35	35	376570	11	1	22	Carbamidomethylation; Deamidation (NQ)	40886	HLA class I histocompatibility antigen Cw-12 alpha chain OS=Homo sapiens GN=HLA-C PE=2 SV=2
30	558	O60664-4|PLIN3_HUMAN	204.33	36	36	94133000	12	12	21	Oxidation (M)	45804	Isoform 4 of Perilipin-3 OS=Homo sapiens GN=PLIN3
30	560	O60664|PLIN3_HUMAN	204.33	35	35	94133000	12	12	21	Oxidation (M)	47075	Perilipin-3 OS=Homo sapiens GN=PLIN3 PE=1 SV=3
32	112	P08779|K1C16_HUMAN	190.2	29	29	4218900	15	4	20	Carbamidomethylation; Oxidation (M)	51268	Keratin type I cytoskeletal 16 OS=Homo sapiens GN=KRT16 PE=1 SV=4
31	170	P68104|EF1A1_HUMAN	184.73	24	24	255210000	11	11	20	Oxidation (M)	50141	Elongation factor 1-alpha 1 OS=Homo sapiens GN=EEF1A1 PE=1 SV=1
31	171	Q5VTE0|EF1A3_HUMAN	184.73	24	24	255210000	11	11	20	Oxidation (M)	50185	Putative elongation factor 1-alpha-like 3 OS=Homo sapiens GN=EEF1A1P5 PE=5 SV=1
34	270	P28074|PSB5_HUMAN	224.62	35	35	168730000	11	11	19	Oxidation (M)	28480	Proteasome subunit beta type-5 OS=Homo sapiens GN=PSMB5 PE=1 SV=3
38	39	Q01518-2|CAP1_HUMAN	195.3	32	32	14813000	15	15	18	Carbamidomethylation; Oxidation (M); Deamidation (NQ); Acetylation (Protein N-term)	51830	Isoform 2 of Adenylyl cyclase-associated protein 1 OS=Homo sapiens GN=CAP1
38	40	Q01518|CAP1_HUMAN	195.3	32	32	14813000	15	15	18	Carbamidomethylation; Oxidation (M); Deamidation (NQ); Acetylation (Protein N-term)	51902	Adenylyl cyclase-associated protein 1 OS=Homo sapiens GN=CAP1 PE=1 SV=5
37	509	P20618|PSB1_HUMAN	193.59	38	38	96117000	10	10	18	Oxidation (M)	26489	Proteasome subunit beta type-1 OS=Homo sapiens GN=PSMB1 PE=1 SV=2
36	13059	Q09160|1A80_HUMAN	190	22	22		9	0	18	Carbamidomethylation; Deamidation (NQ)	40792	HLA class I histocompatibility antigen A-80 alpha chain OS=Homo sapiens GN=HLA-A PE=1 SV=1
35	12957	P21283|VATC1_HUMAN	162.29	30	30	39491000	15	15	18	Deamidation (NQ)	43942	V-type proton ATPase subunit C 1 OS=Homo sapiens GN=ATP6V1C1 PE=1 SV=4
39	9	P08238|HS90B_HUMAN	232.44	26	26	7639400	17	8	17	Oxidation (M)	83264	Heat shock protein HSP 90-beta OS=Homo sapiens GN=HSP90AB1 PE=1 SV=4
40	12948	Q15008|PSMD6_HUMAN	180.78	30	30	22788000	15	15	17	Carbamidomethylation; Oxidation (M)	45531	26S proteasome non-ATPase regulatory subunit 6 OS=Homo sapiens GN=PSMD6 PE=1 SV=1
41	5493	P20645|MPRD_HUMAN	211.51	27	27	96140000	10	10	16	Carbamidomethylation; Oxidation (M); Deamidation (NQ)	30993	Cation-dependent mannose-6-phosphate receptor OS=Homo sapiens GN=M6PR PE=1 SV=1
45	53	P02787|TRFE_HUMAN	203.65	25	25	11234000	14	14	15	Carbamidomethylation; Oxidation (M)	77064	Serotransferrin OS=Homo sapiens GN=TF PE=1 SV=3
43	6992	P78310|CXAR_HUMAN	198.4	39	39	11803000	12	12	15	Carbamidomethylation; Oxidation (M)	40030	Coxsackievirus and adenovirus receptor OS=Homo sapiens GN=CXADR PE=1 SV=1
42	288	P25786|PSA1_HUMAN	198.23	46	46	71898000	12	12	15	Carbamidomethylation; Oxidation (M)	29556	Proteasome subunit alpha type-1 OS=Homo sapiens GN=PSMA1 PE=1 SV=1
42	289	P25786-2|PSA1_HUMAN	198.23	45	45	71898000	12	12	15	Carbamidomethylation; Oxidation (M)	30239	Isoform Long of Proteasome subunit alpha type-1 OS=Homo sapiens GN=PSMA1
44	16	P47712|PA24A_HUMAN	192.56	19	19	15931000	13	13	15	Carbamidomethylation; Oxidation (M)	85239	Cytosolic phospholipase A2 OS=Homo sapiens GN=PLA2G4A PE=1 SV=2
47	13013	P30484|1B46_HUMAN	175.93	21	21		8	0	15	Carbamidomethylation; Oxidation (M); Deamidation (NQ)	40440	HLA class I histocompatibility antigen B-46 alpha chain OS=Homo sapiens GN=HLA-B PE=1 SV=1
47	13014	P30464|1B15_HUMAN	175.93	21	21		8	0	15	Carbamidomethylation; Oxidation (M); Deamidation (NQ)	40388	HLA class I histocompatibility antigen B-15 alpha chain OS=Homo sapiens GN=HLA-B PE=1 SV=2
46	12956	P61160|ARP2_HUMAN	175.22	26	26	19377000	9	9	15	Carbamidomethylation; Oxidation (M); Deamidation (NQ)	44761	Actin-related protein 2 OS=Homo sapiens GN=ACTR2 PE=1 SV=1
54	225	O14818|PSA7_HUMAN	187.65	42	42	41438000	12	12	14	Oxidation (M)	27887	Proteasome subunit alpha type-7 OS=Homo sapiens GN=PSMA7 PE=1 SV=1
51	1283	P62333|PRS10_HUMAN	180.16	25	25	14467000	11	11	14	Carbamidomethylation; Oxidation (M); Deamidation (NQ)	44173	26S protease regulatory subunit 10B OS=Homo sapiens GN=PSMC6 PE=1 SV=1
53	13017	Q29940|1B59_HUMAN	173.15	22	22		8	0	14	Carbamidomethylation; Oxidation (M); Deamidation (NQ)	40584	HLA class I histocompatibility antigen B-59 alpha chain OS=Homo sapiens GN=HLA-B PE=1 SV=1
53	13018	P30493|1B55_HUMAN	173.15	22	22		8	0	14	Carbamidomethylation; Oxidation (M); Deamidation (NQ)	40496	HLA class I histocompatibility antigen B-55 alpha chain OS=Homo sapiens GN=HLA-B PE=1 SV=1
52	472	Q04695|K1C17_HUMAN	172.17	24	24	1152300	12	4	14	Carbamidomethylation; Acetylation (Protein N-term)	48106	Keratin type I cytoskeletal 17 OS=Homo sapiens GN=KRT17 PE=1 SV=2
50	381	P05787|K2C8_HUMAN	152.34	17	17	2723600	12	6	14	Oxidation (M)	53704	Keratin type II cytoskeletal 8 OS=Homo sapiens GN=KRT8 PE=1 SV=7
50	382	P05787-2|K2C8_HUMAN	152.34	16	16	2723600	12	6	14	Oxidation (M)	56608	Isoform 2 of Keratin type II cytoskeletal 8 OS=Homo sapiens GN=KRT8
60	253	Q9Y230-2|RUVB2_HUMAN	174.66	26	26	13344000	10	10	13	Carbamidomethylation; Oxidation (M)	46306	Isoform 2 of RuvB-like 2 OS=Homo sapiens GN=RUVBL2
60	186	Q9Y230|RUVB2_HUMAN	174.66	23	23	13344000	10	10	13	Carbamidomethylation; Oxidation (M)	51157	RuvB-like 2 OS=Homo sapiens GN=RUVBL2 PE=1 SV=3
56	465	tr|G3V295|G3V295_HUMAN	170.16	50	50	60488000	9	9	13	Carbamidomethylation; Oxidation (M)	22842	Proteasome subunit alpha type OS=Homo sapiens GN=PSMA6 PE=1 SV=1
56	466	P60900|PSA6_HUMAN	170.16	41	41	60488000	9	9	13	Carbamidomethylation; Oxidation (M)	27399	Proteasome subunit alpha type-6 OS=Homo sapiens GN=PSMA6 PE=1 SV=1
56	467	tr|G3V5Z7|G3V5Z7_HUMAN	170.16	40	40	60488000	9	9	13	Carbamidomethylation; Oxidation (M)	28147	Proteasome subunit alpha type OS=Homo sapiens GN=PSMA6 PE=1 SV=1
59	13095	Q04826|1B40_HUMAN	160.1	17	17		6	0	13	Deamidation (NQ)	40505	HLA class I histocompatibility antigen B-40 alpha chain OS=Homo sapiens GN=HLA-B PE=1 SV=1
68	948	P35613-2|BASI_HUMAN	201.92	37	37	35769000	9	9	12	Carbamidomethylation; Oxidation (M)	29221	Isoform 2 of Basigin OS=Homo sapiens GN=BSG
68	952	P35613|BASI_HUMAN	201.92	26	26	35769000	9	9	12	Carbamidomethylation; Oxidation (M)	42200	Basigin OS=Homo sapiens GN=BSG PE=1 SV=2
65	7	P02786|TFR1_HUMAN	187.85	15	15	15634000	10	10	12	Deamidation (NQ)	84871	Transferrin receptor protein 1 OS=Homo sapiens GN=TFRC PE=1 SV=2
63	114	P00738|HPT_HUMAN	187.43	29	29	13988000	10	10	12	Carbamidomethylation; Oxidation (M)	45205	Haptoglobin OS=Homo sapiens GN=HP PE=1 SV=1
61	493	Q14247|SRC8_HUMAN	174.33	19	19	6952700	11	11	12		61586	Src substrate cortactin OS=Homo sapiens GN=CTTN PE=1 SV=2
64	12949	Q9Y3F4|STRAP_HUMAN	169.02	34	34	12672000	10	10	12	Carbamidomethylation	38438	Serine-threonine kinase receptor-associated protein OS=Homo sapiens GN=STRAP PE=1 SV=1
64	12950	tr|B4DNJ6|B4DNJ6_HUMAN	169.02	33	33	12672000	10	10	12	Carbamidomethylation	39778	Serine-threonine kinase receptor-associated protein OS=Homo sapiens GN=STRAP PE=1 SV=1
62	402	P25787|PSA2_HUMAN	167.5	30	30	20886000	8	8	12	Oxidation (M); Deamidation (NQ)	25899	Proteasome subunit alpha type-2 OS=Homo sapiens GN=PSMA2 PE=1 SV=2
66	7674	P04075|ALDOA_HUMAN	166.69	30	30	28553000	11	11	12	Carbamidomethylation; Deamidation (NQ)	39420	Fructose-bisphosphate aldolase A OS=Homo sapiens GN=ALDOA PE=1 SV=2
66	7675	tr|J3KPS3|J3KPS3_HUMAN	166.69	30	30	28553000	11	11	12	Carbamidomethylation; Deamidation (NQ)	39818	Aldolase A fructose-bisphosphate isoform CRA_b OS=Homo sapiens GN=ALDOA PE=1 SV=1
66	7676	P04075-2|ALDOA_HUMAN	166.69	26	26	28553000	11	11	12	Carbamidomethylation; Deamidation (NQ)	45261	Isoform 2 of Fructose-bisphosphate aldolase A OS=Homo sapiens GN=ALDOA
67	12988	O75818-2|RPP40_HUMAN	164.67	23	23	63783000	7	7	12	Carbamidomethylation; Oxidation (M)	39327	Isoform 2 of Ribonuclease P protein subunit p40 OS=Homo sapiens GN=RPP40
67	12989	O75818|RPP40_HUMAN	164.67	22	22	63783000	7	7	12	Carbamidomethylation; Oxidation (M)	41834	Ribonuclease P protein subunit p40 OS=Homo sapiens GN=RPP40 PE=1 SV=3
70	22	P13639|EF2_HUMAN	162.89	11	11	9029900	10	10	11	Carbamidomethylation; Oxidation (M); Deamidation (NQ)	95338	Elongation factor 2 OS=Homo sapiens GN=EEF2 PE=1 SV=4
69	331	P25788-2|PSA3_HUMAN	156.12	31	31	58680000	8	8	11	Oxidation (M); Acetylation (Protein N-term)	27647	Isoform 2 of Proteasome subunit alpha type-3 OS=Homo sapiens GN=PSMA3
69	332	P25788|PSA3_HUMAN	156.12	30	30	58680000	8	8	11	Oxidation (M); Acetylation (Protein N-term)	28433	Proteasome subunit alpha type-3 OS=Homo sapiens GN=PSMA3 PE=1 SV=2
71	504	P19012|K1C15_HUMAN	145.09	11	11		8	0	11		49212	Keratin type I cytoskeletal 15 OS=Homo sapiens GN=KRT15 PE=1 SV=3
73	165	P02671-2|FIBA_HUMAN	195.05	16	16	5731600	9	9	10	Oxidation (M)	69757	Isoform 2 of Fibrinogen alpha chain OS=Homo sapiens GN=FGA
73	166	P02671|FIBA_HUMAN	195.05	12	12	5731600	9	9	10	Oxidation (M)	94973	Fibrinogen alpha chain OS=Homo sapiens GN=FGA PE=1 SV=2
80	12959	Q70UQ0-4|IKIP_HUMAN	181.2	25	25	4334900	10	7	10	Oxidation (M)	43084	Isoform 4 of Inhibitor of nuclear factor kappa-B kinase-interacting protein OS=Homo sapiens GN=IKBIP
78	5118	P04083|ANXA1_HUMAN	177.15	26	26	5193000	7	7	10		38714	Annexin A1 OS=Homo sapiens GN=ANXA1 PE=1 SV=2
75	44	Q92598-2|HS105_HUMAN	173.35	12	12	4468400	9	9	10		92116	Isoform Beta of Heat shock protein 105 kDa OS=Homo sapiens GN=HSPH1
75	45	Q92598-3|HS105_HUMAN	173.35	12	12	4468400	9	9	10		92255	Isoform 3 of Heat shock protein 105 kDa OS=Homo sapiens GN=HSPH1
75	46	Q92598|HS105_HUMAN	173.35	11	11	4468400	9	9	10		96865	Heat shock protein 105 kDa OS=Homo sapiens GN=HSPH1 PE=1 SV=1
72	294	P25789|PSA4_HUMAN	161.48	28	28	52833000	8	8	10	Carbamidomethylation; Oxidation (M)	29484	Proteasome subunit alpha type-4 OS=Homo sapiens GN=PSMA4 PE=1 SV=1
74	645	tr|K7ERE3|K7ERE3_HUMAN	151.23	11	11		7	0	10	Deamidation (NQ)	45261	Keratin type I cytoskeletal 13 OS=Homo sapiens GN=KRT13 PE=1 SV=1
74	646	P13646-3|K1C13_HUMAN	151.23	10	10		7	0	10	Deamidation (NQ)	45867	Isoform 3 of Keratin type I cytoskeletal 13 OS=Homo sapiens GN=KRT13
74	648	P13646|K1C13_HUMAN	151.23	10	10		7	0	10	Deamidation (NQ)	49588	Keratin type I cytoskeletal 13 OS=Homo sapiens GN=KRT13 PE=1 SV=4
81	632	P28066|PSA5_HUMAN	148.93	32	32	31191000	6	6	10	Carbamidomethylation; Oxidation (M)	26411	Proteasome subunit alpha type-5 OS=Homo sapiens GN=PSMA5 PE=1 SV=3
76	12963	P17612|KAPCA_HUMAN	147.74	28	28	1035800	10	4	10	Deamidation (NQ)	40590	cAMP-dependent protein kinase catalytic subunit alpha OS=Homo sapiens GN=PRKACA PE=1 SV=2
79	658	P28072|PSB6_HUMAN	147.32	25	25	30912000	7	7	10		25358	Proteasome subunit beta type-6 OS=Homo sapiens GN=PSMB6 PE=1 SV=4
84	629	tr|F5GWP8|F5GWP8_HUMAN	171.88	14	14	1297500	9	3	9	Oxidation (M)	66351	Keratin type I cytoskeletal 17 OS=Homo sapiens GN=KRT17 PE=1 SV=1
87	12962	P61163|ACTZ_HUMAN	169.81	25	25	15771000	7	7	9	Carbamidomethylation; Oxidation (M); Deamidation (NQ); Acetylation (Protein N-term)	42614	Alpha-centractin OS=Homo sapiens GN=ACTR1A PE=1 SV=1
92	12990	Q9BTV4|TMM43_HUMAN	167.71	18	18	16405000	8	8	9	Acetylation (Protein N-term)	44876	Transmembrane protein 43 OS=Homo sapiens GN=TMEM43 PE=1 SV=1
89	7238	P80723|BASP1_HUMAN	162.77	63	63	27345000	8	8	9		22693	Brain acid soluble protein 1 OS=Homo sapiens GN=BASP1 PE=1 SV=2
86	231	P02679-2|FIBG_HUMAN	156.42	22	22	5905100	8	8	9	Carbamidomethylation; Oxidation (M)	49497	Isoform Gamma-A of Fibrinogen gamma chain OS=Homo sapiens GN=FGG
86	232	tr|C9JEU5|C9JEU5_HUMAN	156.42	22	22	5905100	8	8	9	Carbamidomethylation; Oxidation (M)	50323	Fibrinogen gamma chain OS=Homo sapiens GN=FGG PE=1 SV=1
86	233	P02679|FIBG_HUMAN	156.42	22	22	5905100	8	8	9	Carbamidomethylation; Oxidation (M)	51512	Fibrinogen gamma chain OS=Homo sapiens GN=FGG PE=1 SV=3
86	234	tr|C9JC84|C9JC84_HUMAN	156.42	21	21	5905100	8	8	9	Carbamidomethylation; Oxidation (M)	52338	Fibrinogen gamma chain OS=Homo sapiens GN=FGG PE=1 SV=1
85	12953	Q9UNM6|PSD13_HUMAN	151.18	23	23	20358000	9	9	9	Carbamidomethylation	42946	26S proteasome non-ATPase regulatory subunit 13 OS=Homo sapiens GN=PSMD13 PE=1 SV=2
85	12954	Q9UNM6-2|PSD13_HUMAN	151.18	23	23	20358000	9	9	9	Carbamidomethylation	42943	Isoform 2 of 26S proteasome non-ATPase regulatory subunit 13 OS=Homo sapiens GN=PSMD13
88	12955	Q15738|NSDHL_HUMAN	151.1	24	24	7012900	9	9	9	Carbamidomethylation; Oxidation (M); Deamidation (NQ); Acetylation (Protein N-term)	41900	Sterol-4-alpha-carboxylate 3-dehydrogenase decarboxylating OS=Homo sapiens GN=NSDHL PE=1 SV=2
90	13019	P04222|1C03_HUMAN	147.73	22	22		6	0	9	Carbamidomethylation; Oxidation (M)	40861	HLA class I histocompatibility antigen Cw-3 alpha chain OS=Homo sapiens GN=HLA-C PE=1 SV=2
93	179	P02647|APOA1_HUMAN	146.59	26	26	9674000	7	7	9	Oxidation (M)	30778	Apolipoprotein A-I OS=Homo sapiens GN=APOA1 PE=1 SV=1
83	104	P01009|A1AT_HUMAN	145.24	22	22	9635400	9	9	9	Carbamidomethylation; Oxidation (M); Deamidation (NQ)	46737	Alpha-1-antitrypsin OS=Homo sapiens GN=SERPINA1 PE=1 SV=3
83	153	P01009-2|A1AT_HUMAN	145.24	26	26	9635400	9	9	9	Carbamidomethylation; Oxidation (M); Deamidation (NQ)	40263	Isoform 2 of Alpha-1-antitrypsin OS=Homo sapiens GN=SERPINA1
94	681	P01834|IGKC_HUMAN	135.13	52	52	18409000	3	3	9	Carbamidomethylation	11609	Ig kappa chain C region OS=Homo sapiens GN=IGKC PE=1 SV=1
94	682	tr|A0A075B6H6|A0A075B6H6_HUMAN	135.13	51	51	18409000	3	3	9	Carbamidomethylation	11728	Ig kappa chain C region (Fragment) OS=Homo sapiens GN=IGKC PE=4 SV=1
91	759	Q7Z794|K2C1B_HUMAN	132.83	8	8	44489000	7	2	9		61901	Keratin type II cytoskeletal 1b OS=Homo sapiens GN=KRT77 PE=2 SV=3
95	537	tr|J3QS39|J3QS39_HUMAN	116.87	33	33	21496000	4	4	9		10469	Ubiquitin (Fragment) OS=Homo sapiens GN=UBB PE=4 SV=1
95	538	tr|J3QTR3|J3QTR3_HUMAN	116.87	29	29	21496000	4	4	9		12237	Ubiquitin (Fragment) OS=Homo sapiens GN=RPS27A PE=1 SV=1
95	687	tr|M0R1M6|M0R1M6_HUMAN	116.87	27	27	21496000	4	4	9		12803	Ubiquitin-60S ribosomal protein L40 (Fragment) OS=Homo sapiens GN=UBA52 PE=1 SV=1
95	540	P62987|RL40_HUMAN	116.87	24	24	21496000	4	4	9		14728	Ubiquitin-60S ribosomal protein L40 OS=Homo sapiens GN=UBA52 PE=1 SV=2
95	690	tr|M0R2S1|M0R2S1_HUMAN	116.87	22	22	21496000	4	4	9		15476	Ubiquitin-60S ribosomal protein L40 (Fragment) OS=Homo sapiens GN=UBA52 PE=1 SV=1
95	542	P62979|RS27A_HUMAN	116.87	20	20	21496000	4	4	9		17965	Ubiquitin-40S ribosomal protein S27a OS=Homo sapiens GN=RPS27A PE=1 SV=2
95	545	tr|J3QKN0|J3QKN0_HUMAN	116.87	15	15	21496000	4	4	9		23163	Ubiquitin (Fragment) OS=Homo sapiens GN=UBB PE=4 SV=1
95	546	P0CG47|UBB_HUMAN	116.87	14	14	21496000	4	4	9		25762	Polyubiquitin-B OS=Homo sapiens GN=UBB PE=1 SV=1
95	548	tr|Q96C32|Q96C32_HUMAN	116.87	10	10	21496000	4	4	9		34304	Polyubiquitin-C OS=Homo sapiens GN=UBC PE=2 SV=1
95	7063	tr|F5H041|F5H041_HUMAN	116.87	5	5	21496000	4	4	9		68482	Polyubiquitin-C OS=Homo sapiens GN=UBC PE=4 SV=1
95	552	P0CG48|UBC_HUMAN	116.87	5	5	21496000	4	4	9		77039	Polyubiquitin-C OS=Homo sapiens GN=UBC PE=1 SV=3
101	7135	O15427|MOT4_HUMAN	165.37	16	16	24902000	7	7	8	Deamidation (NQ)	49469	Monocarboxylate transporter 4 OS=Homo sapiens GN=SLC16A3 PE=1 SV=1
107	7117	Q9Y624|JAM1_HUMAN	159.55	20	20	12477000	7	7	8	Deamidation (NQ)	32583	Junctional adhesion molecule A OS=Homo sapiens GN=F11R PE=1 SV=1
108	13021	P30479|1B41_HUMAN	152.76	22	22		6	0	8	Carbamidomethylation; Oxidation (M); Deamidation (NQ)	40539	HLA class I histocompatibility antigen B-41 alpha chain OS=Homo sapiens GN=HLA-B PE=1 SV=1
97	1011	P00558|PGK1_HUMAN	152.52	22	22	5958200	8	8	8	Oxidation (M)	44615	Phosphoglycerate kinase 1 OS=Homo sapiens GN=PGK1 PE=1 SV=3
97	1010	P00558-2|PGK1_HUMAN	152.52	24	24	5958200	8	8	8	Oxidation (M)	41429	Isoform 2 of Phosphoglycerate kinase 1 OS=Homo sapiens GN=PGK1
112	13096	Q31612|1B73_HUMAN	152.33	17	17		4	0	8	Deamidation (NQ)	40435	HLA class I histocompatibility antigen B-73 alpha chain OS=Homo sapiens GN=HLA-B PE=1 SV=1
113	343	tr|A0A075B6N8|A0A075B6N8_HUMAN	150.12	16	16		6	0	8	Carbamidomethylation; Oxidation (M)	41335	Ig gamma-3 chain C region (Fragment) OS=Homo sapiens GN=IGHG3 PE=4 SV=1
113	344	P01860|IGHG3_HUMAN	150.12	16	16		6	0	8	Carbamidomethylation; Oxidation (M)	41287	Ig gamma-3 chain C region OS=Homo sapiens GN=IGHG3 PE=1 SV=2
106	6889	Q93099|HGD_HUMAN	149.27	19	19	3501800	6	6	8	Carbamidomethylation; Oxidation (M)	49964	Homogentisate 1 2-dioxygenase OS=Homo sapiens GN=HGD PE=1 SV=2
103	60	Q06210-2|GFPT1_HUMAN	147.12	13	13	3221700	8	8	8	Oxidation (M)	76759	Isoform 2 of Glutamine--fructose-6-phosphate aminotransferase [isomerizing] 1 OS=Homo sapiens GN=GFPT1
103	61	Q06210|GFPT1_HUMAN	147.12	13	13	3221700	8	8	8	Oxidation (M)	78806	Glutamine--fructose-6-phosphate aminotransferase [isomerizing] 1 OS=Homo sapiens GN=GFPT1 PE=1 SV=3
109	13022	Q8TCT9-5|HM13_HUMAN	144.93	21	21	14500000	6	6	8		36814	Isoform 5 of Minor histocompatibility antigen H13 OS=Homo sapiens GN=HM13
109	13025	Q8TCT9|HM13_HUMAN	144.93	18	18	14500000	6	6	8		41488	Minor histocompatibility antigen H13 OS=Homo sapiens GN=HM13 PE=1 SV=1
115	341	P01859|IGHG2_HUMAN	144.22	19	19	5059300	6	2	8	Carbamidomethylation; Oxidation (M)	35901	Ig gamma-2 chain C region OS=Homo sapiens GN=IGHG2 PE=1 SV=2
98	182	P01023|A2MG_HUMAN	142.2	8	8	2395200	8	8	8	Carbamidomethylation; Oxidation (M)	163290	Alpha-2-macroglobulin OS=Homo sapiens GN=A2M PE=1 SV=3
114	342	P01857|IGHG1_HUMAN	142.08	19	19	5972300	6	1	8	Carbamidomethylation; Oxidation (M)	36106	Ig gamma-1 chain C region OS=Homo sapiens GN=IGHG1 PE=1 SV=1
105	7509	P62195-2|PRS8_HUMAN	141.24	22	22	4678200	8	7	8	Oxidation (M)	44784	Isoform 2 of 26S protease regulatory subunit 8 OS=Homo sapiens GN=PSMC5
105	7510	P62195|PRS8_HUMAN	141.24	22	22	4678200	8	7	8	Oxidation (M)	45626	26S protease regulatory subunit 8 OS=Homo sapiens GN=PSMC5 PE=1 SV=1
100	230	P02675|FIBB_HUMAN	140.54	20	20	5973000	8	8	8	Carbamidomethylation; Oxidation (M)	55928	Fibrinogen beta chain OS=Homo sapiens GN=FGB PE=1 SV=2
99	29	P49588|SYAC_HUMAN	140.14	8	8	8445000	7	7	8	Oxidation (M); Acetylation (Protein N-term)	106810	Alanine--tRNA ligase cytoplasmic OS=Homo sapiens GN=AARS PE=1 SV=2
116	13123	Q30201-5|HFE_HUMAN	139.26	14	14	34631000	4	4	8	Oxidation (M)	37514	Isoform 5 of Hereditary hemochromatosis protein OS=Homo sapiens GN=HFE
116	13124	Q30201|HFE_HUMAN	139.26	13	13	34631000	4	4	8	Oxidation (M)	40108	Hereditary hemochromatosis protein OS=Homo sapiens GN=HFE PE=1 SV=1
102	431	P17066|HSP76_HUMAN	135.15	10	10		5	0	8	Deamidation (NQ)	71028	Heat shock 70 kDa protein 6 OS=Homo sapiens GN=HSPA6 PE=1 SV=2
96	12964	tr|J3KQ32|J3KQ32_HUMAN	131.59	20	20	14184000	8	8	8	Oxidation (M)	46938	Obg-like ATPase 1 OS=Homo sapiens GN=OLA1 PE=1 SV=1
96	12966	Q9NTK5|OLA1_HUMAN	131.59	21	21	14184000	8	8	8	Oxidation (M)	44744	Obg-like ATPase 1 OS=Homo sapiens GN=OLA1 PE=1 SV=2
111	576	P08727|K1C19_HUMAN	129.3	11	11		6	0	8		44106	Keratin type I cytoskeletal 19 OS=Homo sapiens GN=KRT19 PE=1 SV=4
104	661	P12035|K2C3_HUMAN	124.61	5	5		6	0	8		64417	Keratin type II cytoskeletal 3 OS=Homo sapiens GN=KRT3 PE=1 SV=3
118	13039	Q9BZE9-3|ASPC1_HUMAN	163.7	16	16	11870000	6	6	7		54485	Isoform 3 of Tether containing UBX domain for GLUT4 OS=Homo sapiens GN=ASPSCR1
118	13043	Q9BZE9|ASPC1_HUMAN	163.7	14	14	11870000	6	6	7		60183	Tether containing UBX domain for GLUT4 OS=Homo sapiens GN=ASPSCR1 PE=1 SV=1
118	13044	Q9BZE9-2|ASPC1_HUMAN	163.7	12	12	11870000	6	6	7		69990	Isoform 2 of Tether containing UBX domain for GLUT4 OS=Homo sapiens GN=ASPSCR1
121	367	P04406-2|G3P_HUMAN	155.65	24	24	7913400	6	6	7	Carbamidomethylation; Deamidation (NQ)	31548	Isoform 2 of Glyceraldehyde-3-phosphate dehydrogenase OS=Homo sapiens GN=GAPDH
121	368	P04406|G3P_HUMAN	155.65	21	21	7913400	6	6	7	Carbamidomethylation; Deamidation (NQ)	36053	Glyceraldehyde-3-phosphate dehydrogenase OS=Homo sapiens GN=GAPDH PE=1 SV=3
125	13023	P30480|1B42_HUMAN	154.57	21	21		6	0	7	Carbamidomethylation; Deamidation (NQ)	40333	HLA class I histocompatibility antigen B-42 alpha chain OS=Homo sapiens GN=HLA-B PE=1 SV=1
125	13024	P30460|1B08_HUMAN	154.57	21	21		6	0	7	Carbamidomethylation; Deamidation (NQ)	40331	HLA class I histocompatibility antigen B-8 alpha chain OS=Homo sapiens GN=HLA-B PE=1 SV=1
126	13031	Q99536-3|VAT1_HUMAN	153.19	26	26	5049400	5	5	7	Oxidation (M)	34890	Isoform 3 of Synaptic vesicle membrane protein VAT-1 homolog OS=Homo sapiens GN=VAT1
126	13032	Q99536|VAT1_HUMAN	153.19	21	21	5049400	5	5	7	Oxidation (M)	41920	Synaptic vesicle membrane protein VAT-1 homolog OS=Homo sapiens GN=VAT1 PE=1 SV=2
117	6939	Q9NSD9|SYFB_HUMAN	148.32	10	10	6898500	6	6	7		66116	Phenylalanine--tRNA ligase beta subunit OS=Homo sapiens GN=FARSB PE=1 SV=3
124	12993	P22694-4|KAPCB_HUMAN	145.49	18	18	179200	7	1	7		39511	Isoform 4 of cAMP-dependent protein kinase catalytic subunit beta OS=Homo sapiens GN=PRKACB
124	2588	P22694-3|KAPCB_HUMAN	145.49	18	18	179200	7	1	7		39608	Isoform 3 of cAMP-dependent protein kinase catalytic subunit beta OS=Homo sapiens GN=PRKACB
124	12994	P22694|KAPCB_HUMAN	145.49	17	17	179200	7	1	7		40623	cAMP-dependent protein kinase catalytic subunit beta OS=Homo sapiens GN=PRKACB PE=1 SV=2
124	12995	P22694-5|KAPCB_HUMAN	145.49	17	17	179200	7	1	7		41078	Isoform 5 of cAMP-dependent protein kinase catalytic subunit beta OS=Homo sapiens GN=PRKACB
124	12996	P22694-7|KAPCB_HUMAN	145.49	17	17	179200	7	1	7		41177	Isoform 7 of cAMP-dependent protein kinase catalytic subunit beta OS=Homo sapiens GN=PRKACB
124	12997	P22694-6|KAPCB_HUMAN	145.49	17	17	179200	7	1	7		41428	Isoform 6 of cAMP-dependent protein kinase catalytic subunit beta OS=Homo sapiens GN=PRKACB
124	12998	P22694-9|KAPCB_HUMAN	145.49	17	17	179200	7	1	7		41527	Isoform 9 of cAMP-dependent protein kinase catalytic subunit beta OS=Homo sapiens GN=PRKACB
124	12999	P22694-2|KAPCB_HUMAN	145.49	15	15	179200	7	1	7		46367	Isoform 2 of cAMP-dependent protein kinase catalytic subunit beta OS=Homo sapiens GN=PRKACB
127	7091	O95297-2|MPZL1_HUMAN	145.12	22	22	9767600	5	5	7	Carbamidomethylation	28981	Isoform 2 of Myelin protein zero-like protein 1 OS=Homo sapiens GN=MPZL1
127	7092	O95297|MPZL1_HUMAN	145.12	22	22	9767600	5	5	7	Carbamidomethylation	29082	Myelin protein zero-like protein 1 OS=Homo sapiens GN=MPZL1 PE=1 SV=1
123	12978	Q70UQ0|IKIP_HUMAN	141.72	20	20	2045400	7	4	7		39309	Inhibitor of nuclear factor kappa-B kinase-interacting protein OS=Homo sapiens GN=IKBIP PE=1 SV=1
129	13199	P53985|MOT1_HUMAN	138.34	7	7	22412000	4	4	7		53944	Monocarboxylate transporter 1 OS=Homo sapiens GN=SLC16A1 PE=1 SV=3
122	12976	Q6IBS0|TWF2_HUMAN	138	26	26	9399100	7	7	7	Carbamidomethylation; Acetylation (Protein N-term)	39548	Twinfilin-2 OS=Homo sapiens GN=TWF2 PE=1 SV=2
120	6979	P49721|PSB2_HUMAN	136.84	24	24	10430000	5	5	7	Oxidation (M); Deamidation (NQ)	22836	Proteasome subunit beta type-2 OS=Homo sapiens GN=PSMB2 PE=1 SV=1
128	7213	P48739|PIPNB_HUMAN	122.97	22	22	7183600	6	6	7	Oxidation (M)	31540	Phosphatidylinositol transfer protein beta isoform OS=Homo sapiens GN=PITPNB PE=1 SV=2
128	7214	P48739-2|PIPNB_HUMAN	122.97	22	22	7183600	6	6	7	Oxidation (M)	31638	Isoform 2 of Phosphatidylinositol transfer protein beta isoform OS=Homo sapiens GN=PITPNB
128	7215	P48739-3|PIPNB_HUMAN	122.97	22	22	7183600	6	6	7	Oxidation (M)	31700	Isoform 3 of Phosphatidylinositol transfer protein beta isoform OS=Homo sapiens GN=PITPNB
119	605	Q99436|PSB7_HUMAN	98.17	14	14	48015000	4	4	7	Oxidation (M)	29965	Proteasome subunit beta type-7 OS=Homo sapiens GN=PSMB7 PE=1 SV=1
137	13061	P30466|1B18_HUMAN	148	18	18		5	0	6	Carbamidomethylation; Oxidation (M)	40275	HLA class I histocompatibility antigen B-18 alpha chain OS=Homo sapiens GN=HLA-B PE=1 SV=1
134	885	tr|F8VZY9|F8VZY9_HUMAN	142.56	14	14	1609100	6	2	6		43774	Keratin type I cytoskeletal 18 OS=Homo sapiens GN=KRT18 PE=1 SV=1
134	886	P05783|K1C18_HUMAN	142.56	13	13	1609100	6	2	6		48058	Keratin type I cytoskeletal 18 OS=Homo sapiens GN=KRT18 PE=1 SV=2
139	821	P31944|CASPE_HUMAN	129.72	15	15	1831500	5	5	6	Oxidation (M)	27680	Caspase-14 OS=Homo sapiens GN=CASP14 PE=1 SV=2
133	13073	O75844|FACE1_HUMAN	128.49	12	12	8911100	5	5	6	Oxidation (M)	54813	CAAX prenyl protease 1 homolog OS=Homo sapiens GN=ZMPSTE24 PE=1 SV=2
131	13000	P21127-12|CD11B_HUMAN	116.7	11	11	820770	5	5	6		49555	Isoform 7 of Cyclin-dependent kinase 11B OS=Homo sapiens GN=CDK11B
131	13001	P21127-4|CD11B_HUMAN	116.7	10	10	820770	5	5	6		51925	Isoform 3 of Cyclin-dependent kinase 11B OS=Homo sapiens GN=CDK11B
131	8368	P21127-5|CD11B_HUMAN	116.7	9	9	820770	5	5	6		59273	Isoform SV4 of Cyclin-dependent kinase 11B OS=Homo sapiens GN=CDK11B
131	13002	P21127-10|CD11B_HUMAN	116.7	8	8	820770	5	5	6		63937	Isoform SV11 of Cyclin-dependent kinase 11B OS=Homo sapiens GN=CDK11B
131	13003	tr|J3KTL7|J3KTL7_HUMAN	116.7	6	6	820770	5	5	6		85244	Cyclin-dependent kinase 11B OS=Homo sapiens GN=CDK11B PE=1 SV=1
131	8373	P21127-6|CD11B_HUMAN	116.7	6	6	820770	5	5	6		86063	Isoform SV5 of Cyclin-dependent kinase 11B OS=Homo sapiens GN=CDK11B
131	8374	P21127-9|CD11B_HUMAN	116.7	6	6	820770	5	5	6		87138	Isoform SV10 of Cyclin-dependent kinase 11B OS=Homo sapiens GN=CDK11B
131	13004	tr|J3QR29|J3QR29_HUMAN	116.7	6	6	820770	5	5	6		89438	Cyclin-dependent kinase 11B OS=Homo sapiens GN=CDK11B PE=1 SV=1
131	13005	P21127-8|CD11B_HUMAN	116.7	6	6	820770	5	5	6		90256	Isoform 8 of Cyclin-dependent kinase 11B OS=Homo sapiens GN=CDK11B
131	4458	P21127-3|CD11B_HUMAN	116.7	6	6	820770	5	5	6		91219	Isoform 2 of Cyclin-dependent kinase 11B OS=Homo sapiens GN=CDK11B
131	4459	P21127-2|CD11B_HUMAN	116.7	6	6	820770	5	5	6		91332	Isoform SV1 of Cyclin-dependent kinase 11B OS=Homo sapiens GN=CDK11B
131	13006	tr|J3QKR5|J3QKR5_HUMAN	116.7	6	6	820770	5	5	6		90232	Cyclin-dependent kinase 11B OS=Homo sapiens GN=CDK11B PE=1 SV=1
131	13007	tr|J3QR44|J3QR44_HUMAN	116.7	6	6	820770	5	5	6		90626	Cyclin-dependent kinase 11B OS=Homo sapiens GN=CDK11B PE=1 SV=1
131	13008	P21127|CD11B_HUMAN	116.7	6	6	820770	5	5	6		92707	Cyclin-dependent kinase 11B OS=Homo sapiens GN=CDK11B PE=1 SV=3
131	13029	Q9UQ88-5|CD11A_HUMAN	116.7	12	12	820770	5	5	6		45229	Isoform SV7 of Cyclin-dependent kinase 11A OS=Homo sapiens GN=CDK11A
131	13030	Q9UQ88-10|CD11A_HUMAN	116.7	11	11	820770	5	5	6		49624	Isoform 4 of Cyclin-dependent kinase 11A OS=Homo sapiens GN=CDK11A
131	13033	tr|Q5QPR4|Q5QPR4_HUMAN	116.7	6	6	820770	5	5	6		86824	Cyclin-dependent kinase 11A OS=Homo sapiens GN=CDK11A PE=4 SV=1
131	4667	Q9UQ88-4|CD11A_HUMAN	116.7	6	6	820770	5	5	6		90045	Isoform SV3 of Cyclin-dependent kinase 11A OS=Homo sapiens GN=CDK11A
131	13034	Q9UQ88-3|CD11A_HUMAN	116.7	6	6	820770	5	5	6		91055	Isoform SV2 of Cyclin-dependent kinase 11A OS=Homo sapiens GN=CDK11A
131	13035	tr|Q5QPR3|Q5QPR3_HUMAN	116.7	6	6	820770	5	5	6		91007	Cyclin-dependent kinase 11A OS=Homo sapiens GN=CDK11A PE=4 SV=1
131	4668	Q9UQ88-2|CD11A_HUMAN	116.7	6	6	820770	5	5	6		91018	Isoform SV1 of Cyclin-dependent kinase 11A OS=Homo sapiens GN=CDK11A
131	4669	Q9UQ88|CD11A_HUMAN	116.7	6	6	820770	5	5	6		91362	Cyclin-dependent kinase 11A OS=Homo sapiens GN=CDK11A PE=1 SV=4
136	444	P62805|H4_HUMAN	116.13	46	46	8602100	5	5	6	Oxidation (M)	11367	Histone H4 OS=Homo sapiens GN=HIST1H4A PE=1 SV=2
135	13049	tr|E9PBS1|E9PBS1_HUMAN	110.45	11	11	4637100	5	5	6	Oxidation (M)	45652	Phosphoribosylaminoimidazole carboxylase (Fragment) OS=Homo sapiens GN=PAICS PE=1 SV=1
135	13050	P22234|PUR6_HUMAN	110.45	10	10	4637100	5	5	6	Oxidation (M)	47079	Multifunctional protein ADE2 OS=Homo sapiens GN=PAICS PE=1 SV=3
135	13078	P22234-2|PUR6_HUMAN	110.45	10	10	4637100	5	5	6	Oxidation (M)	47958	Isoform 2 of Multifunctional protein ADE2 OS=Homo sapiens GN=PAICS
132	13041	P54709|AT1B3_HUMAN	109.99	18	18	15823000	5	5	6		31513	Sodium/potassium-transporting ATPase subunit beta-3 OS=Homo sapiens GN=ATP1B3 PE=1 SV=1
130	616	P49720|PSB3_HUMAN	99.82	19	19	14341000	5	5	6	Carbamidomethylation; Oxidation (M)	22949	Proteasome subunit beta type-3 OS=Homo sapiens GN=PSMB3 PE=1 SV=2
141	403	P08107-2|HSP71_HUMAN	152.43	12	12	833410	5	1	5		63937	Isoform 2 of Heat shock 70 kDa protein 1A/1B OS=Homo sapiens GN=HSPA1A
141	404	P08107|HSP71_HUMAN	152.43	11	11	833410	5	1	5		70052	Heat shock 70 kDa protein 1A/1B OS=Homo sapiens GN=HSPA1A PE=1 SV=5
148	3253	Q5D862|FILA2_HUMAN	150.31	4	4	2742400	5	5	5		248072	Filaggrin-2 OS=Homo sapiens GN=FLG2 PE=1 SV=1
151	1330	O14828-2|SCAM3_HUMAN	139.13	15	15	4435100	4	4	5		35202	Isoform 2 of Secretory carrier-associated membrane protein 3 OS=Homo sapiens GN=SCAMP3
151	1331	O14828|SCAM3_HUMAN	139.13	14	14	4435100	4	4	5		38287	Secretory carrier-associated membrane protein 3 OS=Homo sapiens GN=SCAMP3 PE=1 SV=3
143	13036	O14745|NHRF1_HUMAN	135.11	23	23	1309100	5	5	5		38868	Na(+)/H(+) exchange regulatory cofactor NHE-RF1 OS=Homo sapiens GN=SLC9A3R1 PE=1 SV=4
142	13075	P31350|RIR2_HUMAN	129.83	13	13	1517500	4	4	5		44878	Ribonucleoside-diphosphate reductase subunit M2 OS=Homo sapiens GN=RRM2 PE=1 SV=1
142	13076	P31350-2|RIR2_HUMAN	129.83	11	11	1517500	4	4	5		51093	Isoform 2 of Ribonucleoside-diphosphate reductase subunit M2 OS=Homo sapiens GN=RRM2
146	7231	Q16563-2|SYPL1_HUMAN	117.03	26	26	31458000	4	4	5	Carbamidomethylation; Acetylation (Protein N-term)	26412	Isoform 2 of Synaptophysin-like protein 1 OS=Homo sapiens GN=SYPL1
140	6894	P31948-3|STIP1_HUMAN	116.84	9	9	2963000	5	5	5	Oxidation (M)	59778	Isoform 3 of Stress-induced-phosphoprotein 1 OS=Homo sapiens GN=STIP1
140	6879	P31948|STIP1_HUMAN	116.84	9	9	2963000	5	5	5	Oxidation (M)	62639	Stress-induced-phosphoprotein 1 OS=Homo sapiens GN=STIP1 PE=1 SV=1
140	6882	P31948-2|STIP1_HUMAN	116.84	8	8	2963000	5	5	5	Oxidation (M)	68080	Isoform 2 of Stress-induced-phosphoprotein 1 OS=Homo sapiens GN=STIP1
150	7189	Q08722|CD47_HUMAN	114.54	12	12	10446000	4	4	5		35214	Leukocyte surface antigen CD47 OS=Homo sapiens GN=CD47 PE=1 SV=1
149	7262	P28070|PSB4_HUMAN	113.15	23	23	10034000	5	5	5	Oxidation (M)	29204	Proteasome subunit beta type-4 OS=Homo sapiens GN=PSMB4 PE=1 SV=4
144	13042	P36952|SPB5_HUMAN	102.12	13	13	273570	5	5	5	Carbamidomethylation; Oxidation (M)	42100	Serpin B5 OS=Homo sapiens GN=SERPINB5 PE=1 SV=2
145	13079	tr|H3BRU6|H3BRU6_HUMAN	99.57	16	16	592660	4	3	5	Carbamidomethylation	31719	Poly(rC)-binding protein 2 (Fragment) OS=Homo sapiens GN=PCBP2 PE=1 SV=1
145	13080	Q15366-7|PCBP2_HUMAN	99.57	15	15	592660	4	3	5	Carbamidomethylation	33497	Isoform 7 of Poly(rC)-binding protein 2 OS=Homo sapiens GN=PCBP2
145	13081	tr|F8VZX2|F8VZX2_HUMAN	99.57	15	15	592660	4	3	5	Carbamidomethylation	33800	Poly(rC)-binding protein 2 OS=Homo sapiens GN=PCBP2 PE=1 SV=1
145	13082	tr|B4DXP5|B4DXP5_HUMAN	99.57	15	15	592660	4	3	5	Carbamidomethylation	33926	Poly(rC)-binding protein 2 OS=Homo sapiens GN=PCBP2 PE=1 SV=1
145	13083	Q15366-4|PCBP2_HUMAN	99.57	15	15	592660	4	3	5	Carbamidomethylation	34917	Isoform 4 of Poly(rC)-binding protein 2 OS=Homo sapiens GN=PCBP2
145	13084	Q15366-5|PCBP2_HUMAN	99.57	15	15	592660	4	3	5	Carbamidomethylation	35347	Isoform 5 of Poly(rC)-binding protein 2 OS=Homo sapiens GN=PCBP2
145	13085	Q15366-6|PCBP2_HUMAN	99.57	14	14	592660	4	3	5	Carbamidomethylation	38151	Isoform 6 of Poly(rC)-binding protein 2 OS=Homo sapiens GN=PCBP2
145	13086	Q15366-3|PCBP2_HUMAN	99.57	14	14	592660	4	3	5	Carbamidomethylation	38222	Isoform 3 of Poly(rC)-binding protein 2 OS=Homo sapiens GN=PCBP2
145	13087	Q15366|PCBP2_HUMAN	99.57	13	13	592660	4	3	5	Carbamidomethylation	38580	Poly(rC)-binding protein 2 OS=Homo sapiens GN=PCBP2 PE=1 SV=1
145	13088	Q15366-2|PCBP2_HUMAN	99.57	13	13	592660	4	3	5	Carbamidomethylation	38651	Isoform 2 of Poly(rC)-binding protein 2 OS=Homo sapiens GN=PCBP2
147	13116	tr|E9PKG1|E9PKG1_HUMAN	96.73	15	15	1643900	4	4	5		37709	Protein arginine N-methyltransferase 1 OS=Homo sapiens GN=PRMT1 PE=1 SV=1
147	13117	Q99873-3|ANM1_HUMAN	96.73	15	15	1643900	4	4	5		39602	Isoform 3 of Protein arginine N-methyltransferase 1 OS=Homo sapiens GN=PRMT1
147	13118	Q99873-2|ANM1_HUMAN	96.73	14	14	1643900	4	4	5		39929	Isoform 2 of Protein arginine N-methyltransferase 1 OS=Homo sapiens GN=PRMT1
147	13119	Q99873-4|ANM1_HUMAN	96.73	14	14	1643900	4	4	5		40548	Isoform 4 of Protein arginine N-methyltransferase 1 OS=Homo sapiens GN=PRMT1
147	13120	Q99873|ANM1_HUMAN	96.73	14	14	1643900	4	4	5		41516	Protein arginine N-methyltransferase 1 OS=Homo sapiens GN=PRMT1 PE=1 SV=2
147	13121	tr|H7C2I1|H7C2I1_HUMAN	96.73	13	13	1643900	4	4	5		42462	Protein arginine N-methyltransferase 1 OS=Homo sapiens GN=PRMT1 PE=1 SV=1
152	7274	tr|F8VNT9|F8VNT9_HUMAN	91.76	14	14	14051000	2	2	5	Oxidation (M); Deamidation (NQ)	14265	CD63 antigen (Fragment) OS=Homo sapiens GN=CD63 PE=1 SV=1
152	7276	tr|F8VV56|F8VV56_HUMAN	91.76	12	12	14051000	2	2	5	Oxidation (M); Deamidation (NQ)	16021	CD63 antigen OS=Homo sapiens GN=CD63 PE=1 SV=1
152	7279	P08962-3|CD63_HUMAN	91.76	12	12	14051000	2	2	5	Oxidation (M); Deamidation (NQ)	17271	Isoform 3 of CD63 antigen OS=Homo sapiens GN=CD63
152	7280	P08962-2|CD63_HUMAN	91.76	8	8	14051000	2	2	5	Oxidation (M); Deamidation (NQ)	23430	Isoform 2 of CD63 antigen OS=Homo sapiens GN=CD63
152	7281	tr|F8W022|F8W022_HUMAN	91.76	8	8	14051000	2	2	5	Oxidation (M); Deamidation (NQ)	23139	CD63 antigen (Fragment) OS=Homo sapiens GN=CD63 PE=1 SV=1
152	7282	tr|F8VWK8|F8VWK8_HUMAN	91.76	8	8	14051000	2	2	5	Oxidation (M); Deamidation (NQ)	23367	CD63 antigen (Fragment) OS=Homo sapiens GN=CD63 PE=1 SV=1
152	7286	tr|C9JV86|C9JV86_HUMAN	91.76	8	8	14051000	2	2	5	Oxidation (M); Deamidation (NQ)	25408	CD63 antigen OS=Homo sapiens GN=CD63 PE=1 SV=1
152	7287	P08962|CD63_HUMAN	91.76	8	8	14051000	2	2	5	Oxidation (M); Deamidation (NQ)	25637	CD63 antigen OS=Homo sapiens GN=CD63 PE=1 SV=2
156	410	P12270|TPR_HUMAN	114.84	2	2	2864100	4	4	4		267290	Nucleoprotein TPR OS=Homo sapiens GN=TPR PE=1 SV=3
164	13260	P06727|APOA4_HUMAN	114.76	5	5	1822700	4	2	4	Deamidation (NQ)	45399	Apolipoprotein A-IV OS=Homo sapiens GN=APOA4 PE=1 SV=3
153	845	Q02413|DSG1_HUMAN	114.67	5	5	1025800	4	4	4	Oxidation (M)	113748	Desmoglein-1 OS=Homo sapiens GN=DSG1 PE=1 SV=2
160	374	Q9Y265-2|RUVB1_HUMAN	109.43	12	12	1966000	4	4	4		42127	Isoform 2 of RuvB-like 1 OS=Homo sapiens GN=RUVBL1
160	298	Q9Y265|RUVB1_HUMAN	109.43	10	10	1966000	4	4	4		50228	RuvB-like 1 OS=Homo sapiens GN=RUVBL1 PE=1 SV=1
157	13065	P52788|SPSY_HUMAN	105.36	9	9	4890200	4	4	4	Carbamidomethylation; Oxidation (M); Deamidation (NQ)	41268	Spermine synthase OS=Homo sapiens GN=SMS PE=1 SV=2
158	13154	Q9NUM4|T106B_HUMAN	102.34	14	14	1297200	3	3	4	Deamidation (NQ)	31127	Transmembrane protein 106B OS=Homo sapiens GN=TMEM106B PE=1 SV=2
163	7308	Q5JQF8|PAP1M_HUMAN	101.61	10	10		3	0	4		22799	Polyadenylate-binding protein 1-like 2 OS=Homo sapiens GN=PABPC1L2A PE=2 SV=1
161	707	P62258-2|1433E_HUMAN	93.38	13	13	1327000	3	3	4	Oxidation (M)	26504	Isoform SV of 14-3-3 protein epsilon OS=Homo sapiens GN=YWHAE
161	708	P62258|1433E_HUMAN	93.38	12	12	1327000	3	3	4	Oxidation (M)	29174	14-3-3 protein epsilon OS=Homo sapiens GN=YWHAE PE=1 SV=1
154	13046	tr|E7EU96|E7EU96_HUMAN	92.75	12	12	3648000	4	4	4		45311	Casein kinase II subunit alpha OS=Homo sapiens GN=CSNK2A1 PE=1 SV=1
154	13047	P68400|CSK21_HUMAN	92.75	12	12	3648000	4	4	4		45144	Casein kinase II subunit alpha OS=Homo sapiens GN=CSNK2A1 PE=1 SV=1
154	13048	Q8NEV1|CSK23_HUMAN	92.75	12	12	3648000	4	4	4		45220	Casein kinase II subunit alpha 3 OS=Homo sapiens GN=CSNK2A3 PE=1 SV=2
159	13090	Q9UNF0-2|PACN2_HUMAN	79.21	8	8	1704600	4	4	4		51353	Isoform 2 of Protein kinase C and casein kinase substrate in neurons protein 2 OS=Homo sapiens GN=PACSIN2
159	13091	Q9UNF0|PACN2_HUMAN	79.21	8	8	1704600	4	4	4		55739	Protein kinase C and casein kinase substrate in neurons protein 2 OS=Homo sapiens GN=PACSIN2 PE=1 SV=2
190	13165	P98172|EFNB1_HUMAN	126.58	14	14	1235800	3	3	3		38007	Ephrin-B1 OS=Homo sapiens GN=EFNB1 PE=1 SV=1
187	13158	O75157-2|T22D2_HUMAN	119.06	5	5	972040	3	3	3	Carbamidomethylation	76392	Isoform 2 of TSC22 domain family protein 2 OS=Homo sapiens GN=TSC22D2
187	13159	O75157|T22D2_HUMAN	119.06	5	5	972040	3	3	3	Carbamidomethylation	79228	TSC22 domain family protein 2 OS=Homo sapiens GN=TSC22D2 PE=1 SV=3
170	418	P01876|IGHA1_HUMAN	118.98	8	8	4863100	3	3	3	Carbamidomethylation	37655	Ig alpha-1 chain C region OS=Homo sapiens GN=IGHA1 PE=1 SV=2
188	13160	P40121-2|CAPG_HUMAN	114.28	11	11	677510	3	3	3		36857	Isoform 2 of Macrophage-capping protein OS=Homo sapiens GN=CAPG
188	13161	P40121|CAPG_HUMAN	114.28	10	10	677510	3	3	3		38499	Macrophage-capping protein OS=Homo sapiens GN=CAPG PE=1 SV=2
195	13174	P39656-3|OST48_HUMAN	114.01	7	7	3721000	3	3	3		49020	Isoform 3 of Dolichyl-diphosphooligosaccharide--protein glycosyltransferase 48 kDa subunit OS=Homo sapiens GN=DDOST
195	13176	P39656|OST48_HUMAN	114.01	6	6	3721000	3	3	3		50801	Dolichyl-diphosphooligosaccharide--protein glycosyltransferase 48 kDa subunit OS=Homo sapiens GN=DDOST PE=1 SV=4
193	1781	tr|F8W914|F8W914_HUMAN	108.14	10	10	2163400	3	3	3		37145	Reticulon OS=Homo sapiens GN=RTN4 PE=1 SV=1
193	1783	Q9NQC3-2|RTN4_HUMAN	108.14	9	9	2163400	3	3	3		40318	Isoform 2 of Reticulon-4 OS=Homo sapiens GN=RTN4
193	1784	Q9NQC3-5|RTN4_HUMAN	108.14	9	9	2163400	3	3	3		42274	Isoform 5 of Reticulon-4 OS=Homo sapiens GN=RTN4
193	1739	Q9NQC3|RTN4_HUMAN	108.14	3	3	2163400	3	3	3		129931	Reticulon-4 OS=Homo sapiens GN=RTN4 PE=1 SV=2
181	6866	P23381-2|SYWC_HUMAN	107.06	8	8	985130	3	3	3	Oxidation (M)	48852	Isoform 2 of Tryptophan--tRNA ligase cytoplasmic OS=Homo sapiens GN=WARS
181	6856	P23381|SYWC_HUMAN	107.06	7	7	985130	3	3	3	Oxidation (M)	53165	Tryptophan--tRNA ligase cytoplasmic OS=Homo sapiens GN=WARS PE=1 SV=2
192	611	P04220|MUCB_HUMAN	106.86	9	9	1109800	3	3	3	Carbamidomethylation; Oxidation (M)	43057	Ig mu heavy chain disease protein OS=Homo sapiens PE=1 SV=1
192	425	P01871|IGHM_HUMAN	106.86	8	8	1109800	3	3	3	Carbamidomethylation; Oxidation (M)	49307	Ig mu chain C region OS=Homo sapiens GN=IGHM PE=1 SV=3
192	426	tr|A0A075B6N9|A0A075B6N9_HUMAN	106.86	8	8	1109800	3	3	3	Carbamidomethylation; Oxidation (M)	49428	Ig mu chain C region (Fragment) OS=Homo sapiens GN=IGHM PE=4 SV=1
192	427	P01871-2|IGHM_HUMAN	106.86	7	7	1109800	3	3	3	Carbamidomethylation; Oxidation (M)	51790	Isoform 2 of Ig mu chain C region OS=Homo sapiens GN=IGHM
191	13166	Q9UQ80|PA2G4_HUMAN	103.33	7	7	2281600	3	3	3		43787	Proliferation-associated protein 2G4 OS=Homo sapiens GN=PA2G4 PE=1 SV=3
196	13175	O00303|EIF3F_HUMAN	102.5	11	11	1740200	3	3	3	Oxidation (M)	37564	Eukaryotic translation initiation factor 3 subunit F OS=Homo sapiens GN=EIF3F PE=1 SV=1
166	13125	tr|K7EQA9|K7EQA9_HUMAN	99.92	13	13	2524700	3	3	3	Oxidation (M)	27435	Hsp90 co-chaperone Cdc37 (Fragment) OS=Homo sapiens GN=CDC37 PE=1 SV=1
166	13126	Q16543|CDC37_HUMAN	99.92	8	8	2524700	3	3	3	Oxidation (M)	44468	Hsp90 co-chaperone Cdc37 OS=Homo sapiens GN=CDC37 PE=1 SV=1
166	13168	tr|K7EKQ2|K7EKQ2_HUMAN	99.92	8	8	2524700	3	3	3	Oxidation (M)	41660	Hsp90 co-chaperone Cdc37 (Fragment) OS=Homo sapiens GN=CDC37 PE=1 SV=1
179	13142	P50452|SPB8_HUMAN	98.08	9	9	367360	3	2	3		42767	Serpin B8 OS=Homo sapiens GN=SERPINB8 PE=1 SV=2
179	13183	tr|C9JVA8|C9JVA8_HUMAN	98.08	20	20	367360	3	2	3		18333	Serpin B8 (Fragment) OS=Homo sapiens GN=SERPINB8 PE=1 SV=1
179	13184	P50452-2|SPB8_HUMAN	98.08	13	13	367360	3	2	3		27673	Isoform 2 of Serpin B8 OS=Homo sapiens GN=SERPINB8
165	74	P11021|GRP78_HUMAN	97.49	5	5	939810	3	2	3		72333	78 kDa glucose-regulated protein OS=Homo sapiens GN=HSPA5 PE=1 SV=2
194	13172	P35237|SPB6_HUMAN	97.01	10	10	1007500	3	2	3	Oxidation (M)	42622	Serpin B6 OS=Homo sapiens GN=SERPINB6 PE=1 SV=3
189	13162	P16422|EPCAM_HUMAN	95.28	10	10	775910	3	3	3	Carbamidomethylation; Oxidation (M)	34932	Epithelial cell adhesion molecule OS=Homo sapiens GN=EPCAM PE=1 SV=2
189	13163	tr|B5MCA4|B5MCA4_HUMAN	95.28	9	9	775910	3	3	3	Carbamidomethylation; Oxidation (M)	37893	Epithelial cell adhesion molecule OS=Homo sapiens GN=EPCAM PE=1 SV=1
172	13147	Q9HDC9-2|APMAP_HUMAN	94.83	10	10	1055700	3	3	3		32161	Isoform 2 of Adipocyte plasma membrane-associated protein OS=Homo sapiens GN=APMAP
172	13149	tr|H0Y512|H0Y512_HUMAN	94.83	7	7	1055700	3	3	3		45414	Adipocyte plasma membrane-associated protein (Fragment) OS=Homo sapiens GN=APMAP PE=1 SV=1
172	13150	Q9HDC9|APMAP_HUMAN	94.83	7	7	1055700	3	3	3		46480	Adipocyte plasma membrane-associated protein OS=Homo sapiens GN=APMAP PE=1 SV=2
200	625	P81605|DCD_HUMAN	90.05	22	22	5742400	3	3	3		11284	Dermcidin OS=Homo sapiens GN=DCD PE=1 SV=2
200	626	P81605-2|DCD_HUMAN	90.05	20	20	5742400	3	3	3		12414	Isoform 2 of Dermcidin OS=Homo sapiens GN=DCD
182	13145	P31153-2|METK2_HUMAN	89.69	13	13	2122200	3	3	3		32965	Isoform 2 of S-adenosylmethionine synthase isoform type-2 OS=Homo sapiens GN=MAT2A
182	13146	P31153|METK2_HUMAN	89.69	10	10	2122200	3	3	3		43661	S-adenosylmethionine synthase isoform type-2 OS=Homo sapiens GN=MAT2A PE=1 SV=1
167	1514	P60842|IF4A1_HUMAN	89.45	10	10	659360	3	3	3	Oxidation (M)	46154	Eukaryotic initiation factor 4A-I OS=Homo sapiens GN=EIF4A1 PE=1 SV=1
168	7442	P02794|FRIH_HUMAN	89.4	15	15	3600200	3	3	3		21226	Ferritin heavy chain OS=Homo sapiens GN=FTH1 PE=1 SV=2
168	7767	tr|G3V1D1|G3V1D1_HUMAN	89.4	25	25	3600200	3	3	3		12876	Ferritin OS=Homo sapiens GN=FTH1 PE=1 SV=1
168	7770	tr|G3V192|G3V192_HUMAN	89.4	18	18	3600200	3	3	3		17654	Ferritin OS=Homo sapiens GN=FTH1 PE=1 SV=1
198	13192	Q9BRQ8-2|AIFM2_HUMAN	87.72	9	9	884010	3	3	3		36520	Isoform 2 of Apoptosis-inducing factor 2 OS=Homo sapiens GN=AIFM2
198	13193	Q9BRQ8|AIFM2_HUMAN	87.72	8	8	884010	3	3	3		40527	Apoptosis-inducing factor 2 OS=Homo sapiens GN=AIFM2 PE=1 SV=1
174	13153	O15143|ARC1B_HUMAN	87.38	7	7	1331200	2	2	3		40950	Actin-related protein 2/3 complex subunit 1B OS=Homo sapiens GN=ARPC1B PE=1 SV=3
201	13264	Q6RW13-2|ATRAP_HUMAN	87.32	20	20	1951200	2	2	3		16669	Isoform 2 of Type-1 angiotensin II receptor-associated protein OS=Homo sapiens GN=AGTRAP
201	13265	Q6RW13|ATRAP_HUMAN	87.32	19	19	1951200	2	2	3		17419	Type-1 angiotensin II receptor-associated protein OS=Homo sapiens GN=AGTRAP PE=1 SV=1
178	13139	Q15365|PCBP1_HUMAN	86.57	10	10	913410	3	2	3	Carbamidomethylation	37498	Poly(rC)-binding protein 1 OS=Homo sapiens GN=PCBP1 PE=1 SV=2
185	13179	tr|J3QT77|J3QT77_HUMAN	85.01	9	9	605900	3	3	3		37980	Serum paraoxonase/arylesterase 2 OS=Homo sapiens GN=PON2 PE=1 SV=1
185	13180	Q15165-3|PON2_HUMAN	85.01	9	9	605900	3	3	3		37996	Isoform 3 of Serum paraoxonase/arylesterase 2 OS=Homo sapiens GN=PON2
185	13181	Q15165-1|PON2_HUMAN	85.01	9	9	605900	3	3	3		39398	Isoform 1 of Serum paraoxonase/arylesterase 2 OS=Homo sapiens GN=PON2
185	13182	Q15165|PON2_HUMAN	85.01	9	9	605900	3	3	3		39397	Serum paraoxonase/arylesterase 2 OS=Homo sapiens GN=PON2 PE=1 SV=3
186	1064	P05089-3|ARGI1_HUMAN	82.58	10	10	2639700	3	3	3		25356	Isoform 3 of Arginase-1 OS=Homo sapiens GN=ARG1
186	1065	P05089|ARGI1_HUMAN	82.58	7	7	2639700	3	3	3		34735	Arginase-1 OS=Homo sapiens GN=ARG1 PE=1 SV=2
186	1066	P05089-2|ARGI1_HUMAN	82.58	7	7	2639700	3	3	3		35664	Isoform 2 of Arginase-1 OS=Homo sapiens GN=ARG1
184	600	tr|H3BTN5|H3BTN5_HUMAN	80.99	7	7	1158900	3	3	3	Carbamidomethylation	53045	Pyruvate kinase (Fragment) OS=Homo sapiens GN=PKM PE=1 SV=1
184	601	P14618-2|KPYM_HUMAN	80.99	6	6	1158900	3	3	3	Carbamidomethylation	58062	Isoform M1 of Pyruvate kinase PKM OS=Homo sapiens GN=PKM
184	602	P14618|KPYM_HUMAN	80.99	6	6	1158900	3	3	3	Carbamidomethylation	57937	Pyruvate kinase PKM OS=Homo sapiens GN=PKM PE=1 SV=4
176	13131	Q92747|ARC1A_HUMAN	80.53	7	7	1974200	3	3	3		41569	Actin-related protein 2/3 complex subunit 1A OS=Homo sapiens GN=ARPC1A PE=1 SV=2
180	642	P01011|AACT_HUMAN	79.96	7	7	802210	3	3	3		47651	Alpha-1-antichymotrypsin OS=Homo sapiens GN=SERPINA3 PE=1 SV=2
180	1096	tr|G3V3A0|G3V3A0_HUMAN	79.96	14	14	802210	3	3	3		23406	Alpha-1-antichymotrypsin OS=Homo sapiens GN=SERPINA3 PE=3 SV=1
199	1006	tr|Q5JP53|Q5JP53_HUMAN	77.91	8	8	1227100	3	3	3	Oxidation (M)	47767	Tubulin beta chain OS=Homo sapiens GN=TUBB PE=1 SV=1
199	1007	P07437|TBB5_HUMAN	77.91	8	8	1227100	3	3	3	Oxidation (M)	49671	Tubulin beta chain OS=Homo sapiens GN=TUBB PE=1 SV=2
183	984	Q99877|H2B1N_HUMAN	77.59	25	25	6405000	3	3	3	Oxidation (M)	13922	Histone H2B type 1-N OS=Homo sapiens GN=HIST1H2BN PE=1 SV=3
183	987	Q99880|H2B1L_HUMAN	77.59	25	25	6405000	3	3	3	Oxidation (M)	13952	Histone H2B type 1-L OS=Homo sapiens GN=HIST1H2BL PE=1 SV=3
183	988	Q93079|H2B1H_HUMAN	77.59	25	25	6405000	3	3	3	Oxidation (M)	13892	Histone H2B type 1-H OS=Homo sapiens GN=HIST1H2BH PE=1 SV=3
183	989	P62807|H2B1C_HUMAN	77.59	25	25	6405000	3	3	3	Oxidation (M)	13906	Histone H2B type 1-C/E/F/G/I OS=Homo sapiens GN=HIST1H2BC PE=1 SV=4
183	990	O60814|H2B1K_HUMAN	77.59	25	25	6405000	3	3	3	Oxidation (M)	13890	Histone H2B type 1-K OS=Homo sapiens GN=HIST1H2BK PE=1 SV=3
183	991	Q5QNW6|H2B2F_HUMAN	77.59	25	25	6405000	3	3	3	Oxidation (M)	13920	Histone H2B type 2-F OS=Homo sapiens GN=HIST2H2BF PE=1 SV=3
183	992	Q99879|H2B1M_HUMAN	77.59	25	25	6405000	3	3	3	Oxidation (M)	13989	Histone H2B type 1-M OS=Homo sapiens GN=HIST1H2BM PE=1 SV=3
183	993	P58876|H2B1D_HUMAN	77.59	25	25	6405000	3	3	3	Oxidation (M)	13936	Histone H2B type 1-D OS=Homo sapiens GN=HIST1H2BD PE=1 SV=2
183	994	P57053|H2BFS_HUMAN	77.59	25	25	6405000	3	3	3	Oxidation (M)	13944	Histone H2B type F-S OS=Homo sapiens GN=H2BFS PE=1 SV=2
183	997	Q5QNW6-2|H2B2F_HUMAN	77.59	23	23	6405000	3	3	3	Oxidation (M)	14841	Isoform 2 of Histone H2B type 2-F OS=Homo sapiens GN=HIST2H2BF
183	869	tr|U3KQK0|U3KQK0_HUMAN	77.59	19	19	6405000	3	3	3	Oxidation (M)	18804	Histone H2B OS=Homo sapiens GN=HIST1H2BN PE=1 SV=1
183	983	Q16778|H2B2E_HUMAN	77.59	25	25	6405000	3	3	3	Oxidation (M)	13920	Histone H2B type 2-E OS=Homo sapiens GN=HIST2H2BE PE=1 SV=3
183	985	P23527|H2B1O_HUMAN	77.59	25	25	6405000	3	3	3	Oxidation (M)	13906	Histone H2B type 1-O OS=Homo sapiens GN=HIST1H2BO PE=1 SV=3
183	995	P33778|H2B1B_HUMAN	77.59	25	25	6405000	3	3	3	Oxidation (M)	13950	Histone H2B type 1-B OS=Homo sapiens GN=HIST1H2BB PE=1 SV=2
183	996	P06899|H2B1J_HUMAN	77.59	25	25	6405000	3	3	3	Oxidation (M)	13904	Histone H2B type 1-J OS=Homo sapiens GN=HIST1H2BJ PE=1 SV=3
202	13266	A4D1P6-2|WDR91_HUMAN	73.96	4	4	1320000	2	2	3		71352	Isoform 2 of WD repeat-containing protein 91 OS=Homo sapiens GN=WDR91
202	13267	tr|C9J1X0|C9J1X0_HUMAN	73.96	3	3	1320000	2	2	3		79240	Uncharacterized protein OS=Homo sapiens GN=WDR91 PE=1 SV=1
202	13268	A4D1P6|WDR91_HUMAN	73.96	3	3	1320000	2	2	3		83344	WD repeat-containing protein 91 OS=Homo sapiens GN=WDR91 PE=1 SV=2
177	447	Q71U36-2|TBA1A_HUMAN	73.72	13	13	850570	3	3	3		46297	Isoform 2 of Tubulin alpha-1A chain OS=Homo sapiens GN=TUBA1A
177	528	Q13748-2|TBA3C_HUMAN	73.72	13	13	850570	3	3	3		46112	Isoform 2 of Tubulin alpha-3C/D chain OS=Homo sapiens GN=TUBA3C
177	448	Q9BQE3|TBA1C_HUMAN	73.72	12	12	850570	3	3	3		49895	Tubulin alpha-1C chain OS=Homo sapiens GN=TUBA1C PE=1 SV=1
177	529	Q13748|TBA3C_HUMAN	73.72	12	12	850570	3	3	3		49960	Tubulin alpha-3C/D chain OS=Homo sapiens GN=TUBA3C PE=1 SV=3
177	512	Q6PEY2|TBA3E_HUMAN	73.72	12	12	850570	3	3	3		49859	Tubulin alpha-3E chain OS=Homo sapiens GN=TUBA3E PE=1 SV=2
177	450	P68363|TBA1B_HUMAN	73.72	12	12	850570	3	3	3		50152	Tubulin alpha-1B chain OS=Homo sapiens GN=TUBA1B PE=1 SV=1
177	451	Q71U36|TBA1A_HUMAN	73.72	12	12	850570	3	3	3		50136	Tubulin alpha-1A chain OS=Homo sapiens GN=TUBA1A PE=1 SV=1
177	452	tr|F5H5D3|F5H5D3_HUMAN	73.72	10	10	850570	3	3	3		57730	Tubulin alpha-1C chain OS=Homo sapiens GN=TUBA1C PE=1 SV=1
177	651	P68363-2|TBA1B_HUMAN	73.72	16	16	850570	3	3	3		37218	Isoform 2 of Tubulin alpha-1B chain OS=Homo sapiens GN=TUBA1B
197	13186	O60547-2|GMDS_HUMAN	71.41	8	8	703170	3	3	3		39054	Isoform 2 of GDP-mannose 4 6 dehydratase OS=Homo sapiens GN=GMDS
197	13187	O60547|GMDS_HUMAN	71.41	7	7	703170	3	3	3		41950	GDP-mannose 4 6 dehydratase OS=Homo sapiens GN=GMDS PE=1 SV=1
169	13203	P19784|CSK22_HUMAN	69	6	6	1529000	2	2	3	Oxidation (M)	41213	Casein kinase II subunit alpha' OS=Homo sapiens GN=CSNK2A2 PE=1 SV=1
171	1806	P00966|ASSY_HUMAN	65.4	6	6	1310100	3	3	3		46530	Argininosuccinate synthase OS=Homo sapiens GN=ASS1 PE=1 SV=2
175	13185	Q12907|LMAN2_HUMAN	65.06	6	6	960300	2	2	3		40229	Vesicular integral-membrane protein VIP36 OS=Homo sapiens GN=LMAN2 PE=1 SV=1
203	772	P02763|A1AG1_HUMAN	60.89	11	11	904810	2	1	3		23512	Alpha-1-acid glycoprotein 1 OS=Homo sapiens GN=ORM1 PE=1 SV=1
173	6871	tr|K7ES02|K7ES02_HUMAN	60.58	13	13	833890	3	3	3		37198	Bleomycin hydrolase (Fragment) OS=Homo sapiens GN=BLMH PE=1 SV=1
173	6846	Q13867|BLMH_HUMAN	60.58	9	9	833890	3	3	3		52562	Bleomycin hydrolase OS=Homo sapiens GN=BLMH PE=1 SV=1
223	655	Q86YZ3|HORN_HUMAN	110.93	1	1	864820	2	2	2		282389	Hornerin OS=Homo sapiens GN=HRNR PE=1 SV=2
241	13282	Q01650|LAT1_HUMAN	104.76	4	4	1195300	2	2	2		55010	Large neutral amino acids transporter small subunit 1 OS=Homo sapiens GN=SLC7A5 PE=1 SV=2
212	13204	Q15599-2|NHRF2_HUMAN	104.14	8	8	295740	2	2	2		36153	Isoform 2 of Na(+)/H(+) exchange regulatory cofactor NHE-RF2 OS=Homo sapiens GN=SLC9A3R2
212	13205	Q15599|NHRF2_HUMAN	104.14	8	8	295740	2	2	2		37414	Na(+)/H(+) exchange regulatory cofactor NHE-RF2 OS=Homo sapiens GN=SLC9A3R2 PE=1 SV=2
225	7060	tr|E9PKT8|E9PKT8_HUMAN	102.31	12	12	171420	2	1	2		19156	Nucleosome assembly protein 1-like 4 (Fragment) OS=Homo sapiens GN=NAP1L4 PE=1 SV=1
225	7061	tr|C9J6D1|C9J6D1_HUMAN	102.31	12	12	171420	2	1	2		20261	Nucleosome assembly protein 1-like 4 (Fragment) OS=Homo sapiens GN=NAP1L4 PE=1 SV=1
225	7062	tr|C9JZI7|C9JZI7_HUMAN	102.31	8	8	171420	2	1	2		31840	Nucleosome assembly protein 1-like 4 (Fragment) OS=Homo sapiens GN=NAP1L4 PE=1 SV=1
225	7064	Q99733|NP1L4_HUMAN	102.31	6	6	171420	2	1	2		42823	Nucleosome assembly protein 1-like 4 OS=Homo sapiens GN=NAP1L4 PE=1 SV=1
225	7065	Q99733-2|NP1L4_HUMAN	102.31	5	5	171420	2	1	2		44079	Isoform 2 of Nucleosome assembly protein 1-like 4 OS=Homo sapiens GN=NAP1L4
225	7290	tr|A8MXH2|A8MXH2_HUMAN	102.31	13	13	171420	2	1	2		18152	Nucleosome assembly protein 1-like 4 (Fragment) OS=Homo sapiens GN=NAP1L4 PE=1 SV=2
233	752	tr|H0YMM1|H0YMM1_HUMAN	101.59	14	14	1157400	2	2	2		16459	Annexin (Fragment) OS=Homo sapiens GN=ANXA2 PE=1 SV=1
233	1452	tr|H0YNP5|H0YNP5_HUMAN	101.59	12	12	1157400	2	2	2		19727	Annexin (Fragment) OS=Homo sapiens GN=ANXA2 PE=1 SV=1
233	753	tr|H0YKS4|H0YKS4_HUMAN	101.59	12	12	1157400	2	2	2		19530	Annexin (Fragment) OS=Homo sapiens GN=ANXA2 PE=1 SV=1
233	754	tr|H0YMD0|H0YMD0_HUMAN	101.59	9	9	1157400	2	2	2		25342	Annexin (Fragment) OS=Homo sapiens GN=ANXA2 PE=1 SV=1
233	755	tr|H0YMU9|H0YMU9_HUMAN	101.59	9	9	1157400	2	2	2		25569	Annexin OS=Homo sapiens GN=ANXA2 PE=1 SV=1
233	1453	tr|H0YM50|H0YM50_HUMAN	101.59	8	8	1157400	2	2	2		28379	Annexin (Fragment) OS=Homo sapiens GN=ANXA2 PE=1 SV=1
233	756	tr|H0YN42|H0YN42_HUMAN	101.59	8	8	1157400	2	2	2		28825	Annexin (Fragment) OS=Homo sapiens GN=ANXA2 PE=1 SV=1
233	757	P07355|ANXA2_HUMAN	101.59	6	6	1157400	2	2	2		38604	Annexin A2 OS=Homo sapiens GN=ANXA2 PE=1 SV=2
233	1030	A6NMY6|AXA2L_HUMAN	101.59	6	6	1157400	2	2	2		38659	Putative annexin A2-like protein OS=Homo sapiens GN=ANXA2P2 PE=5 SV=2
233	758	P07355-2|ANXA2_HUMAN	101.59	6	6	1157400	2	2	2		40411	Isoform 2 of Annexin A2 OS=Homo sapiens GN=ANXA2
232	13251	Q9BQA1-2|MEP50_HUMAN	98.38	10	10	5013100	2	2	2		29651	Isoform 2 of Methylosome protein 50 OS=Homo sapiens GN=WDR77
232	13252	Q9BQA1|MEP50_HUMAN	98.38	8	8	5013100	2	2	2		36724	Methylosome protein 50 OS=Homo sapiens GN=WDR77 PE=1 SV=1
209	7379	tr|H0YH88|H0YH88_HUMAN	90.87	12	12	95097	2	1	2		21086	Nucleosome assembly protein 1-like 1 (Fragment) OS=Homo sapiens GN=NAP1L1 PE=1 SV=1
209	7380	tr|H0YHC3|H0YHC3_HUMAN	90.87	11	11	95097	2	1	2		23418	Nucleosome assembly protein 1-like 1 (Fragment) OS=Homo sapiens GN=NAP1L1 PE=1 SV=1
209	7381	tr|F8W020|F8W020_HUMAN	90.87	10	10	95097	2	1	2		24366	Nucleosome assembly protein 1-like 1 (Fragment) OS=Homo sapiens GN=NAP1L1 PE=1 SV=1
209	7382	tr|F8W118|F8W118_HUMAN	90.87	10	10	95097	2	1	2		24694	Nucleosome assembly protein 1-like 1 (Fragment) OS=Homo sapiens GN=NAP1L1 PE=1 SV=1
209	7383	tr|F8VXI6|F8VXI6_HUMAN	90.87	10	10	95097	2	1	2		24998	Nucleosome assembly protein 1-like 1 (Fragment) OS=Homo sapiens GN=NAP1L1 PE=1 SV=1
209	7384	tr|F8VUX1|F8VUX1_HUMAN	90.87	9	9	95097	2	1	2		27724	Nucleosome assembly protein 1-like 1 (Fragment) OS=Homo sapiens GN=NAP1L1 PE=1 SV=1
209	7385	tr|F8VY35|F8VY35_HUMAN	90.87	8	8	95097	2	1	2		31021	Nucleosome assembly protein 1-like 1 (Fragment) OS=Homo sapiens GN=NAP1L1 PE=1 SV=1
209	7386	tr|B3KV44|B3KV44_HUMAN	90.87	7	7	95097	2	1	2		37345	Nucleosome assembly protein 1-like 1 OS=Homo sapiens GN=NAP1L1 PE=1 SV=1
209	7387	tr|F8VV59|F8VV59_HUMAN	90.87	6	6	95097	2	1	2		38029	Nucleosome assembly protein 1-like 1 OS=Homo sapiens GN=NAP1L1 PE=1 SV=1
209	7388	tr|F8W543|F8W543_HUMAN	90.87	6	6	95097	2	1	2		38200	Nucleosome assembly protein 1-like 1 OS=Homo sapiens GN=NAP1L1 PE=1 SV=1
209	7389	tr|B7Z9C2|B7Z9C2_HUMAN	90.87	6	6	95097	2	1	2		40512	Nucleosome assembly protein 1-like 1 OS=Homo sapiens GN=NAP1L1 PE=1 SV=1
209	7390	P55209-2|NP1L1_HUMAN	90.87	6	6	95097	2	1	2		42762	Isoform 2 of Nucleosome assembly protein 1-like 1 OS=Homo sapiens GN=NAP1L1
209	7391	tr|F8W0J6|F8W0J6_HUMAN	90.87	6	6	95097	2	1	2		43868	Nucleosome assembly protein 1-like 1 OS=Homo sapiens GN=NAP1L1 PE=1 SV=1
209	7392	tr|F5H4R6|F5H4R6_HUMAN	90.87	5	5	95097	2	1	2		44627	Nucleosome assembly protein 1-like 1 OS=Homo sapiens GN=NAP1L1 PE=1 SV=1
209	7393	tr|H0YIV4|H0YIV4_HUMAN	90.87	5	5	95097	2	1	2		44714	Nucleosome assembly protein 1-like 1 (Fragment) OS=Homo sapiens GN=NAP1L1 PE=1 SV=1
209	7394	P55209|NP1L1_HUMAN	90.87	5	5	95097	2	1	2		45374	Nucleosome assembly protein 1-like 1 OS=Homo sapiens GN=NAP1L1 PE=1 SV=1
209	7494	tr|F8VRJ2|F8VRJ2_HUMAN	90.87	18	18	95097	2	1	2		13500	Nucleosome assembly protein 1-like 1 (Fragment) OS=Homo sapiens GN=NAP1L1 PE=1 SV=1
209	7497	tr|F8VVB5|F8VVB5_HUMAN	90.87	13	13	95097	2	1	2		18796	Nucleosome assembly protein 1-like 1 (Fragment) OS=Homo sapiens GN=NAP1L1 PE=1 SV=1
215	6849	tr|F5H8J2|F5H8J2_HUMAN	89.21	6	6	425150	2	2	2	Oxidation (M)	51126	Uncharacterized protein OS=Homo sapiens GN=P4HB PE=1 SV=1
215	6850	tr|H7BZ94|H7BZ94_HUMAN	89.21	6	6	425150	2	2	2	Oxidation (M)	52502	Protein disulfide-isomerase OS=Homo sapiens GN=P4HB PE=1 SV=2
215	6851	P07237|PDIA1_HUMAN	89.21	5	5	425150	2	2	2	Oxidation (M)	57116	Protein disulfide-isomerase OS=Homo sapiens GN=P4HB PE=1 SV=3
234	1000	P01623|KV305_HUMAN	88.34	25	25	891570	2	2	2		11746	Ig kappa chain V-III region WOL OS=Homo sapiens PE=1 SV=1
234	1002	P01620|KV302_HUMAN	88.34	25	25	891570	2	2	2		11775	Ig kappa chain V-III region SIE OS=Homo sapiens PE=1 SV=1
227	13255	tr|K7ER90|K7ER90_HUMAN	83.96	13	13	1783500	2	2	2		25442	Eukaryotic translation initiation factor 3 subunit G (Fragment) OS=Homo sapiens GN=EIF3G PE=1 SV=1
227	13256	tr|K7EL20|K7EL20_HUMAN	83.96	11	11	1783500	2	2	2		29283	Eukaryotic translation initiation factor 3 subunit G (Fragment) OS=Homo sapiens GN=EIF3G PE=1 SV=2
227	13257	O75821|EIF3G_HUMAN	83.96	9	9	1783500	2	2	2		35611	Eukaryotic translation initiation factor 3 subunit G OS=Homo sapiens GN=EIF3G PE=1 SV=2
207	894	P62191-2|PRS4_HUMAN	83	7	7	307220	2	1	2		41167	Isoform 2 of 26S protease regulatory subunit 4 OS=Homo sapiens GN=PSMC1
207	895	P62191|PRS4_HUMAN	83	5	5	307220	2	1	2		49185	26S protease regulatory subunit 4 OS=Homo sapiens GN=PSMC1 PE=1 SV=1
211	420	P06733|ENOA_HUMAN	82.24	6	6	1276600	2	2	2		47169	Alpha-enolase OS=Homo sapiens GN=ENO1 PE=1 SV=2
208	235	Q9H2G2-2|SLK_HUMAN	79.73	2	2	2099800	2	2	2		138995	Isoform 2 of STE20-like serine/threonine-protein kinase OS=Homo sapiens GN=SLK
208	236	Q9H2G2|SLK_HUMAN	79.73	2	2	2099800	2	2	2		142695	STE20-like serine/threonine-protein kinase OS=Homo sapiens GN=SLK PE=1 SV=1
213	13206	P53367-2|ARFP1_HUMAN	79.08	7	7	351770	2	2	2		38599	Isoform A of Arfaptin-1 OS=Homo sapiens GN=ARFIP1
220	13232	O15372|EIF3H_HUMAN	78.86	6	6	3091600	2	2	2		39930	Eukaryotic translation initiation factor 3 subunit H OS=Homo sapiens GN=EIF3H PE=1 SV=1
220	13233	tr|B3KS98|B3KS98_HUMAN	78.86	6	6	3091600	2	2	2		41581	Eukaryotic translation initiation factor 3 subunit H OS=Homo sapiens GN=EIF3S3 PE=1 SV=1
217	13224	Q9Y295|DRG1_HUMAN	77.72	7	7	581490	2	2	2		40542	Developmentally-regulated GTP-binding protein 1 OS=Homo sapiens GN=DRG1 PE=1 SV=1
218	163	P01130-2|LDLR_HUMAN	77.43	3	3	667680	2	2	2		75854	Isoform 2 of Low-density lipoprotein receptor OS=Homo sapiens GN=LDLR
218	106	P01130-3|LDLR_HUMAN	77.43	3	3	667680	2	2	2		76856	Isoform 3 of Low-density lipoprotein receptor OS=Homo sapiens GN=LDLR
218	107	P01130-6|LDLR_HUMAN	77.43	3	3	667680	2	2	2		82255	Isoform 6 of Low-density lipoprotein receptor OS=Homo sapiens GN=LDLR
218	109	P01130-4|LDLR_HUMAN	77.43	3	3	667680	2	2	2		90940	Isoform 4 of Low-density lipoprotein receptor OS=Homo sapiens GN=LDLR
218	141	P01130-5|LDLR_HUMAN	77.43	3	3	667680	2	2	2		95092	Isoform 5 of Low-density lipoprotein receptor OS=Homo sapiens GN=LDLR
218	110	P01130|LDLR_HUMAN	77.43	3	3	667680	2	2	2		95376	Low-density lipoprotein receptor OS=Homo sapiens GN=LDLR PE=1 SV=1
218	111	tr|J3KMZ9|J3KMZ9_HUMAN	77.43	2	2	667680	2	2	2		104681	Low-density lipoprotein receptor (Fragment) OS=Homo sapiens GN=LDLR PE=1 SV=1
236	1115	O95197-3|RTN3_HUMAN	76.66	8	8	1957000	2	2	2		25609	Isoform 3 of Reticulon-3 OS=Homo sapiens GN=RTN3
236	1116	O95197-4|RTN3_HUMAN	76.66	7	7	1957000	2	2	2		27568	Isoform 4 of Reticulon-3 OS=Homo sapiens GN=RTN3
236	1117	O95197-7|RTN3_HUMAN	76.66	2	2	1957000	2	2	2		100824	Isoform 7 of Reticulon-3 OS=Homo sapiens GN=RTN3
236	1119	O95197-2|RTN3_HUMAN	76.66	2	2	1957000	2	2	2		110652	Isoform 2 of Reticulon-3 OS=Homo sapiens GN=RTN3
236	1120	O95197|RTN3_HUMAN	76.66	2	2	1957000	2	2	2		112611	Reticulon-3 OS=Homo sapiens GN=RTN3 PE=1 SV=2
238	679	P19652|A1AG2_HUMAN	75.52	9	9	325340	2	1	2		23603	Alpha-1-acid glycoprotein 2 OS=Homo sapiens GN=ORM2 PE=1 SV=2
235	793	tr|Q5T0H8|Q5T0H8_HUMAN	72.61	12	12	460860	2	2	2		22949	Gelsolin OS=Homo sapiens GN=GSN PE=1 SV=1
235	355	P06396-2|GELS_HUMAN	72.61	3	3	460860	2	2	2		80641	Isoform 2 of Gelsolin OS=Homo sapiens GN=GSN
235	357	P06396-4|GELS_HUMAN	72.61	3	3	460860	2	2	2		81485	Isoform 4 of Gelsolin OS=Homo sapiens GN=GSN
235	358	P06396-3|GELS_HUMAN	72.61	3	3	460860	2	2	2		81941	Isoform 3 of Gelsolin OS=Homo sapiens GN=GSN
235	361	P06396|GELS_HUMAN	72.61	3	3	460860	2	2	2		85697	Gelsolin OS=Homo sapiens GN=GSN PE=1 SV=1
222	7205	Q12874|SF3A3_HUMAN	72.12	3	3	612930	2	2	2	Oxidation (M); Acetylation (Protein N-term)	58849	Splicing factor 3A subunit 3 OS=Homo sapiens GN=SF3A3 PE=1 SV=1
221	1052	Q8N1N4|K2C78_HUMAN	71.41	4	4	0	2	1	2	Carbamidomethylation	56866	Keratin type II cytoskeletal 78 OS=Homo sapiens GN=KRT78 PE=2 SV=2
243	13286	tr|B4DXW1|B4DXW1_HUMAN	70.76	5	5	335690	2	2	2	Carbamidomethylation	42004	Actin-related protein 3 OS=Homo sapiens GN=ACTR3 PE=1 SV=1
243	13287	P61158|ARP3_HUMAN	70.76	5	5	335690	2	2	2	Carbamidomethylation	47371	Actin-related protein 3 OS=Homo sapiens GN=ACTR3 PE=1 SV=3
210	13197	O15160-2|RPAC1_HUMAN	70.52	6	6	447510	2	2	2		38647	Isoform 2 of DNA-directed RNA polymerases I and III subunit RPAC1 OS=Homo sapiens GN=POLR1C
210	13198	O15160|RPAC1_HUMAN	70.52	5	5	447510	2	2	2		39250	DNA-directed RNA polymerases I and III subunit RPAC1 OS=Homo sapiens GN=POLR1C PE=1 SV=1
216	13218	P51665|PSMD7_HUMAN	70.06	7	7	535580	2	2	2		37025	26S proteasome non-ATPase regulatory subunit 7 OS=Homo sapiens GN=PSMD7 PE=1 SV=2
204	6935	tr|H0Y2V1|H0Y2V1_HUMAN	69.66	6	6	1405400	2	2	2		48646	Microtubule-associated protein (Fragment) OS=Homo sapiens GN=MAP4 PE=1 SV=1
204	1247	tr|F8W9U4|F8W9U4_HUMAN	69.66	3	3	1405400	2	2	2		88277	Microtubule-associated protein OS=Homo sapiens GN=MAP4 PE=1 SV=1
204	6919	tr|H7C4C5|H7C4C5_HUMAN	69.66	6	6	1405400	2	2	2		50985	Microtubule-associated protein (Fragment) OS=Homo sapiens GN=MAP4 PE=1 SV=1
204	6913	P27816-5|MAP4_HUMAN	69.66	3	3	1405400	2	2	2		85252	Isoform 5 of Microtubule-associated protein 4 OS=Homo sapiens GN=MAP4
204	1248	P27816-4|MAP4_HUMAN	69.66	3	3	1405400	2	2	2		91154	Isoform 4 of Microtubule-associated protein 4 OS=Homo sapiens GN=MAP4
204	6898	P27816-2|MAP4_HUMAN	69.66	3	3	1405400	2	2	2		102906	Isoform 2 of Microtubule-associated protein 4 OS=Homo sapiens GN=MAP4
204	1249	P27816-6|MAP4_HUMAN	69.66	2	2	1405400	2	2	2		119958	Isoform 6 of Microtubule-associated protein 4 OS=Homo sapiens GN=MAP4
204	1250	P27816|MAP4_HUMAN	69.66	2	2	1405400	2	2	2		121005	Microtubule-associated protein 4 OS=Homo sapiens GN=MAP4 PE=1 SV=3
204	1253	tr|E7EVA0|E7EVA0_HUMAN	69.66	1	1	1405400	2	2	2		245442	Microtubule-associated protein OS=Homo sapiens GN=MAP4 PE=1 SV=1
204	6918	tr|B5MEG9|B5MEG9_HUMAN	69.66	4	4	1405400	2	2	2		74933	Microtubule-associated protein 4 (Fragment) OS=Homo sapiens GN=MAP4 PE=1 SV=3
240	13281	Q15459|SF3A1_HUMAN	69.18	3	3	410800	2	2	2		88886	Splicing factor 3A subunit 1 OS=Homo sapiens GN=SF3A1 PE=1 SV=1
237	13271	Q9H488-2|OFUT1_HUMAN	69.13	10	10	1082900	2	2	2		22338	Isoform 2 of GDP-fucose protein O-fucosyltransferase 1 OS=Homo sapiens GN=POFUT1
237	13273	Q9H488|OFUT1_HUMAN	69.13	5	5	1082900	2	2	2		43956	GDP-fucose protein O-fucosyltransferase 1 OS=Homo sapiens GN=POFUT1 PE=1 SV=1
245	13293	O00220|TR10A_HUMAN	69.07	4	4	1149900	2	2	2		50089	Tumor necrosis factor receptor superfamily member 10A OS=Homo sapiens GN=TNFRSF10A PE=1 SV=3
252	1455	tr|F8WF27|F8WF27_HUMAN	68.85	9	9	2803500	1	1	2		10989	Transmembrane 4 L6 family member 1 OS=Homo sapiens GN=TM4SF1 PE=1 SV=1
252	1456	tr|F8WBG6|F8WBG6_HUMAN	68.85	9	9	2803500	1	1	2		11062	Transmembrane 4 L6 family member 1 OS=Homo sapiens GN=TM4SF1 PE=1 SV=1
252	1471	P30408|T4S1_HUMAN	68.85	4	4	2803500	1	1	2		21632	Transmembrane 4 L6 family member 1 OS=Homo sapiens GN=TM4SF1 PE=1 SV=1
206	7604	O75915|PRAF3_HUMAN	67.2	11	11	461440	2	2	2	Oxidation (M); Acetylation (Protein N-term)	21615	PRA1 family protein 3 OS=Homo sapiens GN=ARL6IP5 PE=1 SV=1
224	1463	P00338-4|LDHA_HUMAN	66.67	8	8	437030	2	2	2	Carbamidomethylation	30205	Isoform 4 of L-lactate dehydrogenase A chain OS=Homo sapiens GN=LDHA
224	1149	P00338|LDHA_HUMAN	66.67	7	7	437030	2	2	2	Carbamidomethylation	36689	L-lactate dehydrogenase A chain OS=Homo sapiens GN=LDHA PE=1 SV=2
224	1150	P00338-3|LDHA_HUMAN	66.67	6	6	437030	2	2	2	Carbamidomethylation	39837	Isoform 3 of L-lactate dehydrogenase A chain OS=Homo sapiens GN=LDHA
205	13152	Q9NX62|IMPA3_HUMAN	66.05	6	6	0	2	2	2	Oxidation (M)	38681	Inositol monophosphatase 3 OS=Homo sapiens GN=IMPAD1 PE=1 SV=1
228	1424	P32119|PRDX2_HUMAN	65.18	11	11	796610	2	2	2		21892	Peroxiredoxin-2 OS=Homo sapiens GN=PRDX2 PE=1 SV=5
242	13285	Q16186|ADRM1_HUMAN	64.96	8	8	289530	2	2	2	Acetylation (Protein N-term)	42153	Proteasomal ubiquitin receptor ADRM1 OS=Homo sapiens GN=ADRM1 PE=1 SV=2
226	13240	tr|H0YA96|H0YA96_HUMAN	64.77	10	10	957620	2	2	2		23930	Heterogeneous nuclear ribonucleoprotein D0 (Fragment) OS=Homo sapiens GN=HNRNPD PE=1 SV=1
226	13241	tr|H0Y8G5|H0Y8G5_HUMAN	64.77	8	8	957620	2	2	2		29667	Heterogeneous nuclear ribonucleoprotein D0 (Fragment) OS=Homo sapiens GN=HNRNPD PE=1 SV=2
226	13242	Q14103-4|HNRPD_HUMAN	64.77	7	7	957620	2	2	2		30672	Isoform 4 of Heterogeneous nuclear ribonucleoprotein D0 OS=Homo sapiens GN=HNRNPD
226	13243	Q14103-3|HNRPD_HUMAN	64.77	7	7	957620	2	2	2		32835	Isoform 3 of Heterogeneous nuclear ribonucleoprotein D0 OS=Homo sapiens GN=HNRNPD
226	13244	Q14103-2|HNRPD_HUMAN	64.77	6	6	957620	2	2	2		36272	Isoform 2 of Heterogeneous nuclear ribonucleoprotein D0 OS=Homo sapiens GN=HNRNPD
226	13245	Q14103|HNRPD_HUMAN	64.77	6	6	957620	2	2	2		38434	Heterogeneous nuclear ribonucleoprotein D0 OS=Homo sapiens GN=HNRNPD PE=1 SV=1
226	13297	tr|D6RF44|D6RF44_HUMAN	64.77	19	19	957620	2	2	2		12553	Heterogeneous nuclear ribonucleoprotein D0 (Fragment) OS=Homo sapiens GN=HNRNPD PE=1 SV=2
226	13298	tr|D6RAF8|D6RAF8_HUMAN	64.77	10	10	957620	2	2	2		23076	Heterogeneous nuclear ribonucleoprotein D0 (Fragment) OS=Homo sapiens GN=HNRNPD PE=1 SV=1
250	13296	Q9UBS4|DJB11_HUMAN	64.21	6	6	1109900	2	2	2		40514	DnaJ homolog subfamily B member 11 OS=Homo sapiens GN=DNAJB11 PE=1 SV=1
246	7687	tr|K7ERG3|K7ERG3_HUMAN	63.84	10	10	224100	2	2	2		19307	Tropomyosin alpha-4 chain (Fragment) OS=Homo sapiens GN=TPM4 PE=1 SV=1
246	7688	tr|K7ENT6|K7ENT6_HUMAN	63.84	9	9	224100	2	2	2		20621	Tropomyosin alpha-4 chain (Fragment) OS=Homo sapiens GN=TPM4 PE=1 SV=1
246	7689	P67936|TPM4_HUMAN	63.84	7	7	224100	2	2	2		28522	Tropomyosin alpha-4 chain OS=Homo sapiens GN=TPM4 PE=1 SV=3
246	2133	P07951-3|TPM2_HUMAN	63.84	7	7	224100	2	2	2		28684	Isoform 3 of Tropomyosin beta chain OS=Homo sapiens GN=TPM2
246	7690	P07951|TPM2_HUMAN	63.84	6	6	224100	2	2	2		32851	Tropomyosin beta chain OS=Homo sapiens GN=TPM2 PE=1 SV=1
246	7691	tr|Q5TCU3|Q5TCU3_HUMAN	63.84	6	6	224100	2	2	2		32815	Tropomyosin beta chain OS=Homo sapiens GN=TPM2 PE=1 SV=1
246	7692	P07951-2|TPM2_HUMAN	63.84	6	6	224100	2	2	2		32990	Isoform 2 of Tropomyosin beta chain OS=Homo sapiens GN=TPM2
246	7694	P67936-2|TPM4_HUMAN	63.84	6	6	224100	2	2	2		32723	Isoform 2 of Tropomyosin alpha-4 chain OS=Homo sapiens GN=TPM4
246	7695	tr|Q5TCU8|Q5TCU8_HUMAN	63.84	5	5	224100	2	2	2		36747	Tropomyosin beta chain OS=Homo sapiens GN=TPM2 PE=1 SV=1
229	7039	tr|K7EJB9|K7EJB9_HUMAN	63.58	6	6	617270	2	2	2		28432	Calreticulin (Fragment) OS=Homo sapiens GN=CALR PE=1 SV=1
229	7040	P27797|CALR_HUMAN	63.58	4	4	617270	2	2	2		48142	Calreticulin OS=Homo sapiens GN=CALR PE=1 SV=1
254	7283	Q5T749|KPRP_HUMAN	63.22	2	2	631130	2	2	2		64136	Keratinocyte proline-rich protein OS=Homo sapiens GN=KPRP PE=1 SV=1
239	13280	O60637-3|TSN3_HUMAN	63.07	8	8	6342200	2	2	2		21184	Isoform 3 of Tetraspanin-3 OS=Homo sapiens GN=TSPAN3
239	13283	O60637|TSN3_HUMAN	63.07	6	6	6342200	2	2	2		28018	Tetraspanin-3 OS=Homo sapiens GN=TSPAN3 PE=2 SV=1
219	520	Q08554-2|DSC1_HUMAN	62.49	4	4	92733	2	2	2		93835	Isoform 1B of Desmocollin-1 OS=Homo sapiens GN=DSC1
219	521	Q08554|DSC1_HUMAN	62.49	3	3	92733	2	2	2		99987	Desmocollin-1 OS=Homo sapiens GN=DSC1 PE=1 SV=2
249	7608	tr|K7EMV3|K7EMV3_HUMAN	62.07	17	17	1917700	2	2	2		10334	Histone H3 OS=Homo sapiens GN=H3F3B PE=1 SV=1
249	7610	tr|K7EP01|K7EP01_HUMAN	62.07	14	14	1917700	2	2	2		12808	Histone H3.3 OS=Homo sapiens GN=H3F3B PE=1 SV=1
249	7612	tr|B4DEB1|B4DEB1_HUMAN	62.07	13	13	1917700	2	2	2		14053	Histone H3 OS=Homo sapiens GN=H3F3A PE=1 SV=1
249	7407	tr|K7EK07|K7EK07_HUMAN	62.07	12	12	1917700	2	2	2		14914	Histone H3 (Fragment) OS=Homo sapiens GN=H3F3B PE=1 SV=1
249	7408	Q6NXT2|H3C_HUMAN	62.07	12	12	1917700	2	2	2		15214	Histone H3.3C OS=Homo sapiens GN=H3F3C PE=1 SV=3
249	7409	tr|Q5TEC6|Q5TEC6_HUMAN	62.07	12	12	1917700	2	2	2		15430	Histone H3 OS=Homo sapiens GN=HIST2H3PS2 PE=1 SV=1
249	7410	P68431|H31_HUMAN	62.07	12	12	1917700	2	2	2		15404	Histone H3.1 OS=Homo sapiens GN=HIST1H3A PE=1 SV=2
249	7411	P84243|H33_HUMAN	62.07	12	12	1917700	2	2	2		15328	Histone H3.3 OS=Homo sapiens GN=H3F3A PE=1 SV=2
249	7412	Q71DI3|H32_HUMAN	62.07	12	12	1917700	2	2	2		15388	Histone H3.2 OS=Homo sapiens GN=HIST2H3A PE=1 SV=3
249	7413	Q16695|H31T_HUMAN	62.07	12	12	1917700	2	2	2		15508	Histone H3.1t OS=Homo sapiens GN=HIST3H3 PE=1 SV=3
249	7620	tr|K7ES00|K7ES00_HUMAN	62.07	11	11	1917700	2	2	2		16621	Histone H3.3 (Fragment) OS=Homo sapiens GN=H3F3B PE=1 SV=1
244	1081	B9A064|IGLL5_HUMAN	58.43	11	11	1667800	2	2	2	Carbamidomethylation	23063	Immunoglobulin lambda-like polypeptide 5 OS=Homo sapiens GN=IGLL5 PE=2 SV=2
214	13213	Q9H223|EHD4_HUMAN	57.66	4	4	390750	2	2	2		61175	EH domain-containing protein 4 OS=Homo sapiens GN=EHD4 PE=1 SV=1
247	1740	P43686-2|PRS6B_HUMAN	57.24	5	5	2316000	2	2	2		43508	Isoform 2 of 26S protease regulatory subunit 6B OS=Homo sapiens GN=PSMC4
247	1299	P43686|PRS6B_HUMAN	57.24	5	5	2316000	2	2	2		47366	26S protease regulatory subunit 6B OS=Homo sapiens GN=PSMC4 PE=1 SV=2
230	1254	P02765|FETUA_HUMAN	54.77	5	5	515340	1	1	2	Oxidation (M)	39325	Alpha-2-HS-glycoprotein OS=Homo sapiens GN=AHSG PE=1 SV=1
230	1255	tr|C9JV77|C9JV77_HUMAN	54.77	5	5	515340	1	1	2	Oxidation (M)	39412	Alpha-2-HS-glycoprotein OS=Homo sapiens GN=AHSG PE=1 SV=1
231	947	tr|E9PS23|E9PS23_HUMAN	49.36	13	13	1303800	1	1	2	Acetylation (Protein N-term)	10080	Cofilin-1 (Fragment) OS=Homo sapiens GN=CFL1 PE=1 SV=2
231	688	tr|E9PP50|E9PP50_HUMAN	49.36	8	8	1303800	1	1	2	Acetylation (Protein N-term)	17778	Cofilin-1 (Fragment) OS=Homo sapiens GN=CFL1 PE=1 SV=2
231	689	P23528|COF1_HUMAN	49.36	7	7	1303800	1	1	2	Acetylation (Protein N-term)	18502	Cofilin-1 OS=Homo sapiens GN=CFL1 PE=1 SV=3
285	7111	P26038|MOES_HUMAN	80.64	2	2	0	1	1	1		67820	Moesin OS=Homo sapiens GN=MSN PE=1 SV=3
285	7240	P35241-4|RADI_HUMAN	80.64	2	2	0	1	1	1		52679	Isoform 4 of Radixin OS=Homo sapiens GN=RDX
285	7004	tr|E7EQR4|E7EQR4_HUMAN	80.64	2	2	0	1	1	1		65579	Ezrin OS=Homo sapiens GN=EZR PE=1 SV=2
285	7123	P35241|RADI_HUMAN	80.64	2	2	0	1	1	1		68564	Radixin OS=Homo sapiens GN=RDX PE=1 SV=1
285	6970	P15311|EZRI_HUMAN	80.64	2	2	0	1	1	1		69413	Ezrin OS=Homo sapiens GN=EZR PE=1 SV=4
285	7115	P35241-5|RADI_HUMAN	80.64	2	2	0	1	1	1		71049	Isoform 5 of Radixin OS=Homo sapiens GN=RDX
271	8529	Q9BWD1|THIC_HUMAN	77.26	4	4	150540	1	1	1	Oxidation (M); Acetylation (Protein N-term)	41351	Acetyl-CoA acetyltransferase cytosolic OS=Homo sapiens GN=ACAT2 PE=1 SV=2
257	1287	P67809|YBOX1_HUMAN	72.94	6	6	1433900	1	1	1		35924	Nuclease-sensitive element-binding protein 1 OS=Homo sapiens GN=YBX1 PE=1 SV=3
282	1986	tr|G3V1N2|G3V1N2_HUMAN	71.55	8	8	314540	1	1	1	Oxidation (M)	11948	HCG1745306 isoform CRA_a OS=Homo sapiens GN=HBA2 PE=1 SV=1
282	1988	P69905|HBA_HUMAN	71.55	6	6	314540	1	1	1	Oxidation (M)	15258	Hemoglobin subunit alpha OS=Homo sapiens GN=HBA1 PE=1 SV=2
258	51	O75369-5|FLNB_HUMAN	68.77	1	1	405590	1	1	1		230287	Isoform 5 of Filamin-B OS=Homo sapiens GN=FLNB
258	52	O75369-4|FLNB_HUMAN	68.77	1	1	405590	1	1	1		230785	Isoform 4 of Filamin-B OS=Homo sapiens GN=FLNB
258	23	tr|E7EN95|E7EN95_HUMAN	68.77	1	1	405590	1	1	1		256278	Filamin-B OS=Homo sapiens GN=FLNB PE=1 SV=1
258	24	O75369-7|FLNB_HUMAN	68.77	1	1	405590	1	1	1		257548	Isoform 7 of Filamin-B OS=Homo sapiens GN=FLNB
258	30	O75369-6|FLNB_HUMAN	68.77	1	1	405590	1	1	1		271411	Isoform 6 of Filamin-B OS=Homo sapiens GN=FLNB
258	31	O75369-3|FLNB_HUMAN	68.77	1	1	405590	1	1	1		273906	Isoform 3 of Filamin-B OS=Homo sapiens GN=FLNB
258	25	O75369-2|FLNB_HUMAN	68.77	1	1	405590	1	1	1		275666	Isoform 2 of Filamin-B OS=Homo sapiens GN=FLNB
258	26	O75369-9|FLNB_HUMAN	68.77	1	1	405590	1	1	1		276936	Isoform 9 of Filamin-B OS=Homo sapiens GN=FLNB
258	27	O75369|FLNB_HUMAN	68.77	1	1	405590	1	1	1		278162	Filamin-B OS=Homo sapiens GN=FLNB PE=1 SV=2
258	28	O75369-8|FLNB_HUMAN	68.77	1	1	405590	1	1	1		281633	Isoform 8 of Filamin-B OS=Homo sapiens GN=FLNB
301	1359	P01607|KV115_HUMAN	67.44	17	17	105790	1	1	1	Oxidation (M)	11902	Ig kappa chain V-I region Rei OS=Homo sapiens PE=1 SV=1
301	1360	P01593|KV101_HUMAN	67.44	17	17	105790	1	1	1	Oxidation (M)	11992	Ig kappa chain V-I region AG OS=Homo sapiens PE=1 SV=1
301	1361	P80362|KV125_HUMAN	67.44	17	17	105790	1	1	1	Oxidation (M)	11737	Ig kappa chain V-I region WAT OS=Homo sapiens PE=1 SV=1
301	1362	P01599|KV107_HUMAN	67.44	17	17	105790	1	1	1	Oxidation (M)	11814	Ig kappa chain V-I region Gal OS=Homo sapiens PE=1 SV=1
301	1363	P01609|KV117_HUMAN	67.44	17	17	105790	1	1	1	Oxidation (M)	11764	Ig kappa chain V-I region Scw OS=Homo sapiens PE=1 SV=1
301	1364	P01608|KV116_HUMAN	67.44	17	17	105790	1	1	1	Oxidation (M)	11782	Ig kappa chain V-I region Roy OS=Homo sapiens PE=1 SV=1
301	1365	P01600|KV108_HUMAN	67.44	17	17	105790	1	1	1	Oxidation (M)	11671	Ig kappa chain V-I region Hau OS=Homo sapiens PE=1 SV=1
301	1366	P01610|KV118_HUMAN	67.44	17	17	105790	1	1	1	Oxidation (M)	11840	Ig kappa chain V-I region WEA OS=Homo sapiens PE=1 SV=1
301	1367	P01594|KV102_HUMAN	67.44	17	17	105790	1	1	1	Oxidation (M)	11939	Ig kappa chain V-I region AU OS=Homo sapiens PE=1 SV=1
272	1569	P02790|HEMO_HUMAN	67.11	2	2	906470	1	1	1		51676	Hemopexin OS=Homo sapiens GN=HPX PE=1 SV=2
302	1388	P10599-2|THIO_HUMAN	66.92	15	15	491300	1	1	1		9452	Isoform 2 of Thioredoxin OS=Homo sapiens GN=TXN
302	1389	P10599|THIO_HUMAN	66.92	12	12	491300	1	1	1		11737	Thioredoxin OS=Homo sapiens GN=TXN PE=1 SV=3
279	7815	P23526-2|SAHH_HUMAN	66.67	3	3	339290	1	1	1		44659	Isoform 2 of Adenosylhomocysteinase OS=Homo sapiens GN=AHCY
279	7816	P23526|SAHH_HUMAN	66.67	3	3	339290	1	1	1		47716	Adenosylhomocysteinase OS=Homo sapiens GN=AHCY PE=1 SV=4
303	1570	tr|F8VV32|F8VV32_HUMAN	65.84	12	12	175420	1	1	1		11488	Lysozyme C OS=Homo sapiens GN=LYZ PE=1 SV=1
303	1571	P61626|LYSC_HUMAN	65.84	8	8	175420	1	1	1		16537	Lysozyme C OS=Homo sapiens GN=LYZ PE=1 SV=1
304	13378	tr|H3BT44|H3BT44_HUMAN	64.44	8	8	2118400	1	1	1		18968	Protein spinster homolog 1 (Fragment) OS=Homo sapiens GN=SPNS1 PE=1 SV=1
304	13379	Q9H2V7-5|SPNS1_HUMAN	64.44	6	6	2118400	1	1	1		24594	Isoform 5 of Protein spinster homolog 1 OS=Homo sapiens GN=SPNS1
304	13380	tr|H3BPQ9|H3BPQ9_HUMAN	64.44	5	5	2118400	1	1	1		29622	Protein spinster homolog 1 (Fragment) OS=Homo sapiens GN=SPNS1 PE=4 SV=1
304	13381	Q9H2V7-3|SPNS1_HUMAN	64.44	3	3	2118400	1	1	1		49013	Isoform 3 of Protein spinster homolog 1 OS=Homo sapiens GN=SPNS1
304	13382	Q9H2V7-2|SPNS1_HUMAN	64.44	3	3	2118400	1	1	1		51333	Isoform 2 of Protein spinster homolog 1 OS=Homo sapiens GN=SPNS1
304	13383	Q9H2V7|SPNS1_HUMAN	64.44	3	3	2118400	1	1	1		56630	Protein spinster homolog 1 OS=Homo sapiens GN=SPNS1 PE=1 SV=1
304	13384	tr|H3BR82|H3BR82_HUMAN	64.44	3	3	2118400	1	1	1		57191	Protein spinster homolog 1 (Fragment) OS=Homo sapiens GN=SPNS1 PE=4 SV=1
304	13385	tr|H3BMF4|H3BMF4_HUMAN	64.44	2	2	2118400	1	1	1		61106	Protein spinster homolog 1 OS=Homo sapiens GN=SPNS1 PE=1 SV=1
308	464	P11279-2|LAMP1_HUMAN	61.94	3	3	0	1	1	1		38986	Isoform 2 of Lysosome-associated membrane glycoprotein 1 OS=Homo sapiens GN=LAMP1
308	366	P11279|LAMP1_HUMAN	61.94	3	3	0	1	1	1		44882	Lysosome-associated membrane glycoprotein 1 OS=Homo sapiens GN=LAMP1 PE=1 SV=3
307	1426	P22492|H1T_HUMAN	61.68	5	5	284010	1	1	1		22019	Histone H1t OS=Homo sapiens GN=HIST1H1T PE=2 SV=4
307	1112	P16403|H12_HUMAN	61.68	5	5	284010	1	1	1		21365	Histone H1.2 OS=Homo sapiens GN=HIST1H1C PE=1 SV=2
307	1113	Q02539|H11_HUMAN	61.68	5	5	284010	1	1	1		21842	Histone H1.1 OS=Homo sapiens GN=HIST1H1A PE=1 SV=3
307	1114	P10412|H14_HUMAN	61.68	5	5	284010	1	1	1		21865	Histone H1.4 OS=Homo sapiens GN=HIST1H1E PE=1 SV=2
307	849	P16402|H13_HUMAN	61.68	5	5	284010	1	1	1		22350	Histone H1.3 OS=Homo sapiens GN=HIST1H1D PE=1 SV=2
305	13386	O14763-2|TR10B_HUMAN	61.58	4	4	1000500	1	1	1		45083	Isoform Short of Tumor necrosis factor receptor superfamily member 10B OS=Homo sapiens GN=TNFRSF10B
305	13387	O14763|TR10B_HUMAN	61.58	3	3	1000500	1	1	1		47878	Tumor necrosis factor receptor superfamily member 10B OS=Homo sapiens GN=TNFRSF10B PE=1 SV=2
315	13420	P78318|IGBP1_HUMAN	61.57	3	3	168470	1	1	1		39222	Immunoglobulin-binding protein 1 OS=Homo sapiens GN=IGBP1 PE=1 SV=1
256	13327	tr|F5H355|F5H355_HUMAN	60.94	1	1	217960	1	1	1		94114	Rab GTPase-binding effector protein 1 OS=Homo sapiens GN=RABEP1 PE=1 SV=1
256	13328	Q15276-2|RABE1_HUMAN	60.94	1	1	217960	1	1	1		95479	Isoform 2 of Rab GTPase-binding effector protein 1 OS=Homo sapiens GN=RABEP1
256	13329	Q15276|RABE1_HUMAN	60.94	1	1	217960	1	1	1		99290	Rab GTPase-binding effector protein 1 OS=Homo sapiens GN=RABEP1 PE=1 SV=2
306	973	tr|G8JLG2|G8JLG2_HUMAN	60.78	3	3	410170	1	1	1		51607	Corneodesmosin OS=Homo sapiens GN=CDSN PE=4 SV=1
306	974	Q15517|CDSN_HUMAN	60.78	3	3	410170	1	1	1		51522	Corneodesmosin OS=Homo sapiens GN=CDSN PE=1 SV=3
290	13360	tr|B4DKL4|B4DKL4_HUMAN	59.15	3	3	167840	1	1	1		54498	Lipolysis-stimulated lipoprotein receptor OS=Homo sapiens GN=LSR PE=1 SV=1
290	13361	tr|S4R3V8|S4R3V8_HUMAN	59.15	3	3	167840	1	1	1		55253	Lipolysis-stimulated lipoprotein receptor OS=Homo sapiens GN=LSR PE=1 SV=1
290	13362	Q86X29-5|LSR_HUMAN	59.15	3	3	167840	1	1	1		64053	Isoform 5 of Lipolysis-stimulated lipoprotein receptor OS=Homo sapiens GN=LSR
290	13363	Q86X29-3|LSR_HUMAN	59.15	2	2	167840	1	1	1		69429	Isoform 3 of Lipolysis-stimulated lipoprotein receptor OS=Homo sapiens GN=LSR
290	13364	Q86X29-4|LSR_HUMAN	59.15	2	2	167840	1	1	1		69558	Isoform 4 of Lipolysis-stimulated lipoprotein receptor OS=Homo sapiens GN=LSR
290	13365	Q86X29|LSR_HUMAN	59.15	2	2	167840	1	1	1		71439	Lipolysis-stimulated lipoprotein receptor OS=Homo sapiens GN=LSR PE=1 SV=4
281	819	Q8NHH9-3|ATLA2_HUMAN	56.65	2	2	662360	1	1	1		46918	Isoform 3 of Atlastin-2 OS=Homo sapiens GN=ATL2
281	820	tr|B5MCN0|B5MCN0_HUMAN	56.65	2	2	662360	1	1	1		47400	Atlastin-2 OS=Homo sapiens GN=ATL2 PE=1 SV=1
281	822	Q8NHH9-5|ATLA2_HUMAN	56.65	2	2	662360	1	1	1		64522	Isoform 5 of Atlastin-2 OS=Homo sapiens GN=ATL2
281	823	Q8NHH9-4|ATLA2_HUMAN	56.65	2	2	662360	1	1	1		65005	Isoform 4 of Atlastin-2 OS=Homo sapiens GN=ATL2
281	824	Q8NHH9-2|ATLA2_HUMAN	56.65	2	2	662360	1	1	1		66087	Isoform 2 of Atlastin-2 OS=Homo sapiens GN=ATL2
281	825	Q8NHH9|ATLA2_HUMAN	56.65	2	2	662360	1	1	1		66229	Atlastin-2 OS=Homo sapiens GN=ATL2 PE=1 SV=2
281	1441	tr|C9JQQ5|C9JQQ5_HUMAN	56.65	6	6	662360	1	1	1		20300	Atlastin-2 (Fragment) OS=Homo sapiens GN=ATL2 PE=1 SV=1
281	1446	tr|H7C3A2|H7C3A2_HUMAN	56.65	4	4	662360	1	1	1		30070	Atlastin-2 (Fragment) OS=Homo sapiens GN=ATL2 PE=1 SV=1
280	13330	Q15084-3|PDIA6_HUMAN	54.82	3	3	167160	1	1	1		47838	Isoform 3 of Protein disulfide-isomerase A6 OS=Homo sapiens GN=PDIA6
280	13331	Q15084|PDIA6_HUMAN	54.82	2	2	167160	1	1	1		48121	Protein disulfide-isomerase A6 OS=Homo sapiens GN=PDIA6 PE=1 SV=1
280	13332	Q15084-4|PDIA6_HUMAN	54.82	2	2	167160	1	1	1		48646	Isoform 4 of Protein disulfide-isomerase A6 OS=Homo sapiens GN=PDIA6
280	13333	Q15084-5|PDIA6_HUMAN	54.82	2	2	167160	1	1	1		53261	Isoform 5 of Protein disulfide-isomerase A6 OS=Homo sapiens GN=PDIA6
280	13334	Q15084-2|PDIA6_HUMAN	54.82	2	2	167160	1	1	1		53901	Isoform 2 of Protein disulfide-isomerase A6 OS=Homo sapiens GN=PDIA6
309	7529	Q969L2|MAL2_HUMAN	54.01	6	6	1247700	1	1	1		19125	Protein MAL2 OS=Homo sapiens GN=MAL2 PE=1 SV=1
293	7581	tr|H0Y8D1|H0Y8D1_HUMAN	53.79	7	7	5873400	1	1	1	Oxidation (M); Deamidation (NQ)	15422	Trypsin-1 (Fragment) OS=Homo sapiens GN=PRSS1 PE=3 SV=1
293	7583	P07477|TRY1_HUMAN	53.79	4	4	5873400	1	1	1	Oxidation (M); Deamidation (NQ)	26558	Trypsin-1 OS=Homo sapiens GN=PRSS1 PE=1 SV=1
293	7585	tr|E7EQ64|E7EQ64_HUMAN	53.79	4	4	5873400	1	1	1	Oxidation (M); Deamidation (NQ)	28123	Trypsin-1 OS=Homo sapiens GN=PRSS1 PE=3 SV=1
277	13323	tr|M0R080|M0R080_HUMAN	53.75	5	5	420330	1	1	1		20497	DnaJ homolog subfamily B member 1 (Fragment) OS=Homo sapiens GN=DNAJB1 PE=1 SV=1
277	13324	P25685-2|DNJB1_HUMAN	53.75	4	4	420330	1	1	1		27016	Isoform 2 of DnaJ homolog subfamily B member 1 OS=Homo sapiens GN=DNAJB1
277	13325	P25685|DNJB1_HUMAN	53.75	3	3	420330	1	1	1		38044	DnaJ homolog subfamily B member 1 OS=Homo sapiens GN=DNAJB1 PE=1 SV=4
268	1218	Q9NZT1|CALL5_HUMAN	53.18	10	10	936560	1	1	1	Acetylation (Protein N-term)	15893	Calmodulin-like protein 5 OS=Homo sapiens GN=CALML5 PE=1 SV=2
310	13400	tr|F5GWG3|F5GWG3_HUMAN	52.84	5	5	221620	1	1	1		30521	Retinoic acid-induced protein 3 (Fragment) OS=Homo sapiens GN=GPRC5A PE=1 SV=2
310	13401	Q8NFJ5|RAI3_HUMAN	52.84	4	4	221620	1	1	1		40251	Retinoic acid-induced protein 3 OS=Homo sapiens GN=GPRC5A PE=1 SV=2
311	13405	Q01151|CD83_HUMAN	52.73	5	5	387730	1	1	1		23042	CD83 antigen OS=Homo sapiens GN=CD83 PE=1 SV=1
312	7435	Q5VSP4|LC1L1_HUMAN	52.16	7	7	302580	1	1	1		17918	Putative lipocalin 1-like protein 1 OS=Homo sapiens GN=LCN1P1 PE=5 SV=1
312	7499	P31025|LCN1_HUMAN	52.16	6	6	302580	1	1	1		19250	Lipocalin-1 OS=Homo sapiens GN=LCN1 PE=1 SV=1
270	13303	Q16790|CAH9_HUMAN	51.79	3	3	233010	1	1	1		49698	Carbonic anhydrase 9 OS=Homo sapiens GN=CA9 PE=1 SV=2
313	6924	Q16658|FSCN1_HUMAN	50.31	2	2	289370	1	1	1		54530	Fascin OS=Homo sapiens GN=FSCN1 PE=1 SV=3
314	1107	tr|C9JA05|C9JA05_HUMAN	49.74	17	17	123150	1	1	1		8168	Immunoglobulin J chain (Fragment) OS=Homo sapiens GN=IGJ PE=1 SV=1
314	1108	tr|D6RD17|D6RD17_HUMAN	49.74	8	8	123150	1	1	1		18020	Immunoglobulin J chain (Fragment) OS=Homo sapiens GN=IGJ PE=1 SV=2
314	1109	tr|D6RHJ6|D6RHJ6_HUMAN	49.74	8	8	123150	1	1	1		17679	Immunoglobulin J chain (Fragment) OS=Homo sapiens GN=IGJ PE=1 SV=1
314	1110	P01591|IGJ_HUMAN	49.74	8	8	123150	1	1	1		18099	Immunoglobulin J chain OS=Homo sapiens GN=IGJ PE=1 SV=4
269	7361	O60506-4|HNRPQ_HUMAN	49.33	2	2	245120	1	1	1		58736	Isoform 4 of Heterogeneous nuclear ribonucleoprotein Q OS=Homo sapiens GN=SYNCRIP
269	7362	O43390-4|HNRPR_HUMAN	49.33	2	2	245120	1	1	1		59953	Isoform 4 of Heterogeneous nuclear ribonucleoprotein R OS=Homo sapiens GN=HNRNPR
269	7363	O60506-3|HNRPQ_HUMAN	49.33	2	2	245120	1	1	1		62656	Isoform 3 of Heterogeneous nuclear ribonucleoprotein Q OS=Homo sapiens GN=SYNCRIP
269	7364	O60506-2|HNRPQ_HUMAN	49.33	2	2	245120	1	1	1		65682	Isoform 2 of Heterogeneous nuclear ribonucleoprotein Q OS=Homo sapiens GN=SYNCRIP
269	7365	O60506|HNRPQ_HUMAN	49.33	2	2	245120	1	1	1		69603	Heterogeneous nuclear ribonucleoprotein Q OS=Homo sapiens GN=SYNCRIP PE=1 SV=2
269	7366	O43390|HNRPR_HUMAN	49.33	2	2	245120	1	1	1		70943	Heterogeneous nuclear ribonucleoprotein R OS=Homo sapiens GN=HNRNPR PE=1 SV=1
269	7367	O43390-2|HNRPR_HUMAN	49.33	2	2	245120	1	1	1		71214	Isoform 2 of Heterogeneous nuclear ribonucleoprotein R OS=Homo sapiens GN=HNRNPR
269	7556	tr|F6UXX1|F6UXX1_HUMAN	49.33	6	6	245120	1	1	1		20257	Heterogeneous nuclear ribonucleoprotein Q (Fragment) OS=Homo sapiens GN=SYNCRIP PE=1 SV=1
259	1702	P20930|FILA_HUMAN	49.13	0	0	190400	1	1	1		435180	Filaggrin OS=Homo sapiens GN=FLG PE=1 SV=3
261	13215	O75874|IDHC_HUMAN	48.98	3	3	0	1	1	1		46659	Isocitrate dehydrogenase [NADP] cytoplasmic OS=Homo sapiens GN=IDH1 PE=1 SV=2
261	13302	tr|C9J4N6|C9J4N6_HUMAN	48.98	7	7	0	1	1	1		17719	Isocitrate dehydrogenase [NADP] cytoplasmic (Fragment) OS=Homo sapiens GN=IDH1 PE=1 SV=1
316	350	tr|H0YD13|H0YD13_HUMAN	48.54	6	6	415930	1	1	1	Deamidation (NQ)	22683	CD44 antigen OS=Homo sapiens GN=CD44 PE=1 SV=2
316	271	tr|H0Y2P0|H0Y2P0_HUMAN	48.54	5	5	415930	1	1	1	Deamidation (NQ)	30952	CD44 antigen (Fragment) OS=Homo sapiens GN=CD44 PE=1 SV=1
316	272	P16070-18|CD44_HUMAN	48.54	4	4	415930	1	1	1	Deamidation (NQ)	37278	Isoform 18 of CD44 antigen OS=Homo sapiens GN=CD44
316	273	P16070-12|CD44_HUMAN	48.54	4	4	415930	1	1	1	Deamidation (NQ)	39416	Isoform 12 of CD44 antigen OS=Homo sapiens GN=CD44
316	275	P16070-14|CD44_HUMAN	48.54	3	3	415930	1	1	1	Deamidation (NQ)	43169	Isoform 14 of CD44 antigen OS=Homo sapiens GN=CD44
316	276	P16070-13|CD44_HUMAN	48.54	3	3	415930	1	1	1	Deamidation (NQ)	46261	Isoform 13 of CD44 antigen OS=Homo sapiens GN=CD44
316	277	P16070-11|CD44_HUMAN	48.54	3	3	415930	1	1	1	Deamidation (NQ)	46565	Isoform 11 of CD44 antigen OS=Homo sapiens GN=CD44
316	278	P16070-10|CD44_HUMAN	48.54	3	3	415930	1	1	1	Deamidation (NQ)	53411	Isoform 10 of CD44 antigen OS=Homo sapiens GN=CD44
316	279	P16070-16|CD44_HUMAN	48.54	2	2	415930	1	1	1	Deamidation (NQ)	73150	Isoform 16 of CD44 antigen OS=Homo sapiens GN=CD44
316	280	P16070-8|CD44_HUMAN	48.54	2	2	415930	1	1	1	Deamidation (NQ)	74388	Isoform 8 of CD44 antigen OS=Homo sapiens GN=CD44
316	281	P16070-17|CD44_HUMAN	48.54	2	2	415930	1	1	1	Deamidation (NQ)	75957	Isoform 17 of CD44 antigen OS=Homo sapiens GN=CD44
316	282	P16070-4|CD44_HUMAN	48.54	2	2	415930	1	1	1	Deamidation (NQ)	76612	Isoform 4 of CD44 antigen OS=Homo sapiens GN=CD44
316	283	P16070-6|CD44_HUMAN	48.54	2	2	415930	1	1	1	Deamidation (NQ)	76705	Isoform 6 of CD44 antigen OS=Homo sapiens GN=CD44
316	284	P16070-3|CD44_HUMAN	48.54	2	2	415930	1	1	1	Deamidation (NQ)	77983	Isoform 3 of CD44 antigen OS=Homo sapiens GN=CD44
316	285	P16070-7|CD44_HUMAN	48.54	2	2	415930	1	1	1	Deamidation (NQ)	78446	Isoform 7 of CD44 antigen OS=Homo sapiens GN=CD44
316	286	P16070-5|CD44_HUMAN	48.54	2	2	415930	1	1	1	Deamidation (NQ)	80790	Isoform 5 of CD44 antigen OS=Homo sapiens GN=CD44
316	287	P16070|CD44_HUMAN	48.54	2	2	415930	1	1	1	Deamidation (NQ)	81538	CD44 antigen OS=Homo sapiens GN=CD44 PE=1 SV=3
264	1136	tr|B4E022|B4E022_HUMAN	47.62	3	3	233280	1	1	1		62879	Transketolase OS=Homo sapiens GN=TKT PE=1 SV=1
264	1137	P29401|TKT_HUMAN	47.62	3	3	233280	1	1	1		67878	Transketolase OS=Homo sapiens GN=TKT PE=1 SV=3
264	1138	P29401-2|TKT_HUMAN	47.62	3	3	233280	1	1	1		68814	Isoform 2 of Transketolase OS=Homo sapiens GN=TKT
265	800	Q99878|H2A1J_HUMAN	46.74	7	7	1333500	1	1	1		13936	Histone H2A type 1-J OS=Homo sapiens GN=HIST1H2AJ PE=1 SV=3
265	801	Q96KK5|H2A1H_HUMAN	46.74	7	7	1333500	1	1	1		13906	Histone H2A type 1-H OS=Homo sapiens GN=HIST1H2AH PE=1 SV=3
265	802	Q16777|H2A2C_HUMAN	46.74	7	7	1333500	1	1	1		13988	Histone H2A type 2-C OS=Homo sapiens GN=HIST2H2AC PE=1 SV=4
265	803	Q9BTM1|H2AJ_HUMAN	46.74	7	7	1333500	1	1	1		14019	Histone H2A.J OS=Homo sapiens GN=H2AFJ PE=1 SV=1
265	804	P20671|H2A1D_HUMAN	46.74	7	7	1333500	1	1	1		14107	Histone H2A type 1-D OS=Homo sapiens GN=HIST1H2AD PE=1 SV=2
265	805	P0C0S8|H2A1_HUMAN	46.74	7	7	1333500	1	1	1		14091	Histone H2A type 1 OS=Homo sapiens GN=HIST1H2AG PE=1 SV=2
265	806	Q6FI13|H2A2A_HUMAN	46.74	7	7	1333500	1	1	1		14095	Histone H2A type 2-A OS=Homo sapiens GN=HIST2H2AA3 PE=1 SV=3
265	807	Q93077|H2A1C_HUMAN	46.74	7	7	1333500	1	1	1		14105	Histone H2A type 1-C OS=Homo sapiens GN=HIST1H2AC PE=1 SV=3
265	808	P04908|H2A1B_HUMAN	46.74	7	7	1333500	1	1	1		14135	Histone H2A type 1-B/E OS=Homo sapiens GN=HIST1H2AB PE=1 SV=2
265	809	Q7L7L0|H2A3_HUMAN	46.74	7	7	1333500	1	1	1		14121	Histone H2A type 3 OS=Homo sapiens GN=HIST3H2A PE=1 SV=3
265	1125	Q71UI9|H2AV_HUMAN	46.74	7	7	1333500	1	1	1		13509	Histone H2A.V OS=Homo sapiens GN=H2AFV PE=1 SV=3
265	1126	P0C0S5|H2AZ_HUMAN	46.74	7	7	1333500	1	1	1		13553	Histone H2A.Z OS=Homo sapiens GN=H2AFZ PE=1 SV=2
265	1123	Q71UI9-2|H2AV_HUMAN	46.74	8	8	1333500	1	1	1		12146	Isoform 2 of Histone H2A.V OS=Homo sapiens GN=H2AFV
265	1124	tr|C9J0D1|C9J0D1_HUMAN	46.74	7	7	1333500	1	1	1		13163	Histone H2A OS=Homo sapiens GN=H2AFV PE=3 SV=1
265	1127	Q96QV6|H2A1A_HUMAN	46.74	7	7	1333500	1	1	1		14233	Histone H2A type 1-A OS=Homo sapiens GN=HIST1H2AA PE=1 SV=3
265	1128	P16104|H2AX_HUMAN	46.74	6	6	1333500	1	1	1		15145	Histone H2AX OS=Homo sapiens GN=H2AFX PE=1 SV=2
265	1129	Q9BTM1-2|H2AJ_HUMAN	46.74	6	6	1333500	1	1	1		16110	Isoform 2 of Histone H2A.J OS=Homo sapiens GN=H2AFJ
265	1459	Q71UI9-5|H2AV_HUMAN	46.74	14	14	1333500	1	1	1		6892	Isoform 5 of Histone H2A.V OS=Homo sapiens GN=H2AFV
265	1469	Q8IUE6|H2A2B_HUMAN	46.74	7	7	1333500	1	1	1		13995	Histone H2A type 2-B OS=Homo sapiens GN=HIST2H2AB PE=1 SV=3
317	13425	O76003|GLRX3_HUMAN	46.15	4	4	196230	1	1	1		37432	Glutaredoxin-3 OS=Homo sapiens GN=GLRX3 PE=1 SV=2
319	13431	tr|H0YC40|H0YC40_HUMAN	45.01	8	8	322900	1	1	1		11551	Leukocyte surface antigen CD47 (Fragment) OS=Homo sapiens GN=CD47 PE=4 SV=1
318	13427	P01742|HV101_HUMAN	45	10	10	203980	1	1	1	Deamidation (NQ)	12472	Ig heavy chain V-I region EU OS=Homo sapiens PE=1 SV=1
318	13428	P01761|HV106_HUMAN	45	10	10	203980	1	1	1	Deamidation (NQ)	13732	Ig heavy chain V-I region SIE OS=Homo sapiens PE=1 SV=1
318	13429	P06326|HV107_HUMAN	45	10	10	203980	1	1	1	Deamidation (NQ)	13579	Ig heavy chain V-I region Mot OS=Homo sapiens PE=1 SV=1
266	13246	O43148-2|MCES_HUMAN	44.09	2	2	771730	1	1	1		57725	Isoform 2 of mRNA cap guanine-N7 methyltransferase OS=Homo sapiens GN=RNMT
266	13343	tr|K7ERH6|K7ERH6_HUMAN	44.09	7	7	771730	1	1	1		13077	mRNA cap guanine-N7 methyltransferase (Fragment) OS=Homo sapiens GN=RNMT PE=4 SV=1
266	13367	O43148|MCES_HUMAN	44.09	2	2	771730	1	1	1		54844	mRNA cap guanine-N7 methyltransferase OS=Homo sapiens GN=RNMT PE=1 SV=1
266	13463	tr|K7EP06|K7EP06_HUMAN	44.09	3	3	771730	1	1	1		34839	mRNA cap guanine-N7 methyltransferase OS=Homo sapiens GN=RNMT PE=1 SV=1
320	13433	P61964|WDR5_HUMAN	43.97	4	4	242070	1	1	1		36589	WD repeat-containing protein 5 OS=Homo sapiens GN=WDR5 PE=1 SV=1
284	329	P08648|ITA5_HUMAN	43.64	1	1	229730	1	1	1		114536	Integrin alpha-5 OS=Homo sapiens GN=ITGA5 PE=1 SV=2
322	1392	P01617|KV204_HUMAN	43.15	12	12	843980	1	1	1		12316	Ig kappa chain V-II region TEW OS=Homo sapiens PE=1 SV=1
322	1393	P01614|KV201_HUMAN	43.15	11	11	843980	1	1	1		12676	Ig kappa chain V-II region Cum OS=Homo sapiens PE=1 SV=1
322	1394	P06309|KV205_HUMAN	43.15	11	11	843980	1	1	1		12664	Ig kappa chain V-II region GM607 (Fragment) OS=Homo sapiens PE=4 SV=1
322	1396	tr|A0A075B6S3|A0A075B6S3_HUMAN	43.15	11	11	843980	1	1	1		13185	Protein IGKV2-30 (Fragment) OS=Homo sapiens GN=IGKV2-30 PE=4 SV=1
322	1397	tr|A0A075B6S6|A0A075B6S6_HUMAN	43.15	11	11	843980	1	1	1		13215	Protein IGKV2D-30 (Fragment) OS=Homo sapiens GN=IGKV2D-30 PE=4 SV=1
322	1398	tr|A0A075B6S2|A0A075B6S2_HUMAN	43.15	11	11	843980	1	1	1		13143	Protein IGKV2D-29 (Fragment) OS=Homo sapiens GN=IGKV2D-29 PE=4 SV=1
322	1399	P06310|KV206_HUMAN	43.15	10	10	843980	1	1	1		14707	Ig kappa chain V-II region RPMI 6410 OS=Homo sapiens PE=4 SV=1
273	13304	tr|H0YLB8|H0YLB8_HUMAN	42.79	5	5	137550	1	1	1		17996	GMP reductase 2 (Fragment) OS=Homo sapiens GN=GMPR2 PE=1 SV=1
273	13305	tr|H0YMB3|H0YMB3_HUMAN	42.79	3	3	137550	1	1	1		33922	GMP reductase 2 OS=Homo sapiens GN=GMPR2 PE=1 SV=1
273	13306	Q9P2T1-3|GMPR2_HUMAN	42.79	3	3	137550	1	1	1		34597	Isoform 3 of GMP reductase 2 OS=Homo sapiens GN=GMPR2
273	13307	tr|H0YLV5|H0YLV5_HUMAN	42.79	3	3	137550	1	1	1		35852	GMP reductase 2 OS=Homo sapiens GN=GMPR2 PE=1 SV=1
273	13308	Q9P2T1|GMPR2_HUMAN	42.79	3	3	137550	1	1	1		37874	GMP reductase 2 OS=Homo sapiens GN=GMPR2 PE=1 SV=1
273	13309	Q9P2T1-2|GMPR2_HUMAN	42.79	2	2	137550	1	1	1		39805	Isoform 2 of GMP reductase 2 OS=Homo sapiens GN=GMPR2
273	13310	tr|Q6PKC0|Q6PKC0_HUMAN	42.79	2	2	137550	1	1	1		45008	GMP reductase OS=Homo sapiens GN=GMPR2 PE=1 SV=1
273	13311	tr|H0YNJ6|H0YNJ6_HUMAN	42.79	2	2	137550	1	1	1		46938	GMP reductase OS=Homo sapiens GN=GMPR2 PE=1 SV=1
273	13440	tr|H0YK13|H0YK13_HUMAN	42.79	10	10	137550	1	1	1		9836	GMP reductase 2 (Fragment) OS=Homo sapiens GN=GMPR2 PE=1 SV=1
273	13445	tr|H0YK71|H0YK71_HUMAN	42.79	6	6	137550	1	1	1		15089	GMP reductase 2 (Fragment) OS=Homo sapiens GN=GMPR2 PE=1 SV=1
326	1480	tr|F8WE65|F8WE65_HUMAN	42.46	8	8	1078200	1	1	1		13022	Peptidyl-prolyl cis-trans isomerase OS=Homo sapiens GN=PPIA PE=1 SV=1
326	1481	tr|C9J5S7|C9J5S7_HUMAN	42.46	7	7	1078200	1	1	1		13208	Peptidyl-prolyl cis-trans isomerase OS=Homo sapiens GN=PPIA PE=1 SV=1
326	1306	P62937|PPIA_HUMAN	42.46	5	5	1078200	1	1	1		18012	Peptidyl-prolyl cis-trans isomerase A OS=Homo sapiens GN=PPIA PE=1 SV=2
260	6997	P49321|NASP_HUMAN	42.4	1	1	830290	1	1	1		85238	Nuclear autoantigenic sperm protein OS=Homo sapiens GN=NASP PE=1 SV=2
260	6998	P49321-3|NASP_HUMAN	42.4	1	1	830290	1	1	1		86268	Isoform 3 of Nuclear autoantigenic sperm protein OS=Homo sapiens GN=NASP
260	2345	tr|Q5T624|Q5T624_HUMAN	42.4	2	2	830290	1	1	1		45793	Nuclear autoantigenic sperm protein OS=Homo sapiens GN=NASP PE=1 SV=1
260	6990	P49321-2|NASP_HUMAN	42.4	2	2	830290	1	1	1		48805	Isoform 2 of Nuclear autoantigenic sperm protein OS=Homo sapiens GN=NASP
260	2084	P49321-4|NASP_HUMAN	42.4	1	1	830290	1	1	1		78450	Isoform 4 of Nuclear autoantigenic sperm protein OS=Homo sapiens GN=NASP
260	7136	tr|H0YDS9|H0YDS9_HUMAN	42.4	5	5	830290	1	1	1		18880	Nuclear autoantigenic sperm protein (Fragment) OS=Homo sapiens GN=NASP PE=1 SV=1
260	7107	tr|E9PRH9|E9PRH9_HUMAN	42.4	3	3	830290	1	1	1		30065	Nuclear autoantigenic sperm protein (Fragment) OS=Homo sapiens GN=NASP PE=1 SV=1
260	7108	tr|H0YF33|H0YF33_HUMAN	42.4	3	3	830290	1	1	1		31796	Nuclear autoantigenic sperm protein (Fragment) OS=Homo sapiens GN=NASP PE=1 SV=1
324	1484	tr|K7EKL1|K7EKL1_HUMAN	42.09	9	9	161060	1	1	1		11865	Zinc finger protein 227 OS=Homo sapiens GN=ZNF227 PE=1 SV=1
324	1487	tr|K7ERN1|K7ERN1_HUMAN	42.09	2	2	161060	1	1	1		74194	Zinc finger protein 227 (Fragment) OS=Homo sapiens GN=ZNF227 PE=1 SV=1
324	1489	Q96PU5-9|NED4L_HUMAN	42.09	1	1	161060	1	1	1		96271	Isoform 8 of E3 ubiquitin-protein ligase NEDD4-like OS=Homo sapiens GN=NEDD4L
324	1490	Q96PU5-4|NED4L_HUMAN	42.09	1	1	161060	1	1	1		98181	Isoform 4 of E3 ubiquitin-protein ligase NEDD4-like OS=Homo sapiens GN=NEDD4L
324	1491	Q96PU5-3|NED4L_HUMAN	42.09	1	1	161060	1	1	1		100752	Isoform 3 of E3 ubiquitin-protein ligase NEDD4-like OS=Homo sapiens GN=NEDD4L
324	511	P46934-4|NEDD4_HUMAN	42.09	1	1	161060	1	1	1		104217	Isoform 4 of E3 ubiquitin-protein ligase NEDD4 OS=Homo sapiens GN=NEDD4
324	615	tr|H0Y8X6|H0Y8X6_HUMAN	42.09	1	1	161060	1	1	1		104808	E3 ubiquitin-protein ligase NEDD4 (Fragment) OS=Homo sapiens GN=NEDD4 PE=1 SV=1
324	1492	Q96PU5-2|NED4L_HUMAN	42.09	1	1	161060	1	1	1		104922	Isoform 2 of E3 ubiquitin-protein ligase NEDD4-like OS=Homo sapiens GN=NEDD4L
324	1493	Q96PU5-6|NED4L_HUMAN	42.09	1	1	161060	1	1	1		109404	Isoform 6 of E3 ubiquitin-protein ligase NEDD4-like OS=Homo sapiens GN=NEDD4L
324	1494	Q96PU5-5|NED4L_HUMAN	42.09	1	1	161060	1	1	1		110022	Isoform 5 of E3 ubiquitin-protein ligase NEDD4-like OS=Homo sapiens GN=NEDD4L
324	1495	Q96PU5-7|NED4L_HUMAN	42.09	1	1	161060	1	1	1		111314	Isoform 7 of E3 ubiquitin-protein ligase NEDD4-like OS=Homo sapiens GN=NEDD4L
324	1496	Q96PU5|NED4L_HUMAN	42.09	1	1	161060	1	1	1		111932	E3 ubiquitin-protein ligase NEDD4-like OS=Homo sapiens GN=NEDD4L PE=1 SV=2
324	641	P46934-3|NEDD4_HUMAN	42.09	1	1	161060	1	1	1		140696	Isoform 3 of E3 ubiquitin-protein ligase NEDD4 OS=Homo sapiens GN=NEDD4
324	617	P46934-2|NEDD4_HUMAN	42.09	1	1	161060	1	1	1		147383	Isoform 2 of E3 ubiquitin-protein ligase NEDD4 OS=Homo sapiens GN=NEDD4
324	618	P46934|NEDD4_HUMAN	42.09	1	1	161060	1	1	1		149114	E3 ubiquitin-protein ligase NEDD4 OS=Homo sapiens GN=NEDD4 PE=1 SV=4
323	13441	tr|E9PJ81|E9PJ81_HUMAN	42.06	4	4	381420	1	1	1		32611	UBX domain-containing protein 1 (Fragment) OS=Homo sapiens GN=UBXN1 PE=1 SV=1
323	13442	tr|E9PRQ7|E9PRQ7_HUMAN	42.06	4	4	381420	1	1	1		32914	UBX domain-containing protein 1 OS=Homo sapiens GN=UBXN1 PE=1 SV=1
323	13443	Q04323|UBXN1_HUMAN	42.06	4	4	381420	1	1	1		33325	UBX domain-containing protein 1 OS=Homo sapiens GN=UBXN1 PE=1 SV=2
323	13444	Q04323-2|UBXN1_HUMAN	42.06	4	4	381420	1	1	1		35107	Isoform 2 of UBX domain-containing protein 1 OS=Homo sapiens GN=UBXN1
325	7166	Q01105-3|SET_HUMAN	42.04	4	4	396710	1	1	1		31124	Isoform 3 of Protein SET OS=Homo sapiens GN=SET
325	7167	Q01105-4|SET_HUMAN	42.04	4	4	396710	1	1	1		31404	Isoform 4 of Protein SET OS=Homo sapiens GN=SET
325	7168	Q01105-2|SET_HUMAN	42.04	4	4	396710	1	1	1		32234	Isoform 2 of Protein SET OS=Homo sapiens GN=SET
325	7169	Q01105|SET_HUMAN	42.04	3	3	396710	1	1	1		33489	Protein SET OS=Homo sapiens GN=SET PE=1 SV=3
325	7338	P0DME0|SETLP_HUMAN	42.04	3	3	396710	1	1	1		34882	Protein SETSIP OS=Homo sapiens GN=SETSIP PE=1 SV=1
267	13301	Q9Y266|NUDC_HUMAN	41.75	3	3	211710	1	1	1		38243	Nuclear migration protein nudC OS=Homo sapiens GN=NUDC PE=1 SV=1
327	13449	tr|F8VV13|F8VV13_HUMAN	41.62	11	11	267770	1	1	1		8467	Mucin-like protein 1 OS=Homo sapiens GN=MUCL1 PE=4 SV=1
327	13450	Q96DR8|MUCL1_HUMAN	41.62	10	10	267770	1	1	1		9039	Mucin-like protein 1 OS=Homo sapiens GN=MUCL1 PE=1 SV=1
328	87	P05556|ITB1_HUMAN	41	1	1	211170	1	1	1		88415	Integrin beta-1 OS=Homo sapiens GN=ITGB1 PE=1 SV=2
292	7270	tr|Q9BUB1|Q9BUB1_HUMAN	40.72	2	2	301310	1	1	1		43067	PRKAR2A protein OS=Homo sapiens GN=PRKAR2A PE=1 SV=1
292	7271	P13861|KAP2_HUMAN	40.72	2	2	301310	1	1	1		45518	cAMP-dependent protein kinase type II-alpha regulatory subunit OS=Homo sapiens GN=PRKAR2A PE=1 SV=2
292	13453	tr|H7C1L0|H7C1L0_HUMAN	40.72	4	4	301310	1	1	1		22992	cAMP-dependent protein kinase type II-alpha regulatory subunit (Fragment) OS=Homo sapiens GN=PRKAR2A PE=1 SV=1
276	13321	Q9H6B4|CLMP_HUMAN	40.5	2	2	522590	1	1	1		41281	CXADR-like membrane protein OS=Homo sapiens GN=CLMP PE=1 SV=1
274	1141	O43760|SNG2_HUMAN	40.2	4	4	210100	1	1	1		24810	Synaptogyrin-2 OS=Homo sapiens GN=SYNGR2 PE=1 SV=1
274	1142	O43760-2|SNG2_HUMAN	40.2	4	4	210100	1	1	1		30375	Isoform 2 of Synaptogyrin-2 OS=Homo sapiens GN=SYNGR2
274	7616	tr|K7ELD9|K7ELD9_HUMAN	40.2	15	15	210100	1	1	1		6744	Synaptogyrin-2 OS=Homo sapiens GN=SYNGR2 PE=1 SV=1
274	7617	tr|K7ENG9|K7ENG9_HUMAN	40.2	9	9	210100	1	1	1		12098	Synaptogyrin-2 OS=Homo sapiens GN=SYNGR2 PE=1 SV=1
274	2012	tr|K7ELS8|K7ELS8_HUMAN	40.2	7	7	210100	1	1	1		14700	Synaptogyrin-2 (Fragment) OS=Homo sapiens GN=SYNGR2 PE=1 SV=1
278	13326	A8MTJ3|GNAT3_HUMAN	39.8	3	3	306550	1	1	1		40357	Guanine nucleotide-binding protein G(t) subunit alpha-3 OS=Homo sapiens GN=GNAT3 PE=2 SV=2
278	13467	tr|A2A2R6|A2A2R6_HUMAN	39.8	18	18	306550	1	1	1		7030	Guanine nucleotide-binding protein G(s) subunit alpha isoforms short (Fragment) OS=Homo sapiens GN=GNAS PE=4 SV=1
278	13468	tr|Q5JWD1|Q5JWD1_HUMAN	39.8	13	13	306550	1	1	1		9638	Guanine nucleotide-binding protein G(s) subunit alpha isoforms short OS=Homo sapiens GN=GNAS PE=4 SV=1
278	13469	tr|H0Y7E8|H0Y7E8_HUMAN	39.8	12	12	306550	1	1	1		10510	Guanine nucleotide-binding protein G(s) subunit alpha isoforms short (Fragment) OS=Homo sapiens GN=GNAS PE=4 SV=1
278	13470	tr|Q5JWE9|Q5JWE9_HUMAN	39.8	6	6	306550	1	1	1		21934	Guanine nucleotide-binding protein G(s) subunit alpha isoforms short (Fragment) OS=Homo sapiens GN=GNAS PE=4 SV=1
278	13471	tr|H0Y7F4|H0Y7F4_HUMAN	39.8	6	6	306550	1	1	1		22799	Guanine nucleotide-binding protein G(s) subunit alpha isoforms short (Fragment) OS=Homo sapiens GN=GNAS PE=4 SV=1
278	13472	P11488|GNAT1_HUMAN	39.8	3	3	306550	1	1	1		40041	Guanine nucleotide-binding protein G(t) subunit alpha-1 OS=Homo sapiens GN=GNAT1 PE=1 SV=5
278	13473	P09471-2|GNAO_HUMAN	39.8	3	3	306550	1	1	1		40087	Isoform Alpha-2 of Guanine nucleotide-binding protein G(o) subunit alpha OS=Homo sapiens GN=GNAO1
278	13474	P08754|GNAI3_HUMAN	39.8	3	3	306550	1	1	1		40532	Guanine nucleotide-binding protein G(k) subunit alpha OS=Homo sapiens GN=GNAI3 PE=1 SV=3
278	13475	P63096|GNAI1_HUMAN	39.8	3	3	306550	1	1	1		40361	Guanine nucleotide-binding protein G(i) subunit alpha-1 OS=Homo sapiens GN=GNAI1 PE=1 SV=2
278	13476	P19087|GNAT2_HUMAN	39.8	3	3	306550	1	1	1		40176	Guanine nucleotide-binding protein G(t) subunit alpha-2 OS=Homo sapiens GN=GNAT2 PE=1 SV=4
278	13477	P09471|GNAO_HUMAN	39.8	3	3	306550	1	1	1		40051	Guanine nucleotide-binding protein G(o) subunit alpha OS=Homo sapiens GN=GNAO1 PE=1 SV=4
278	13478	P04899|GNAI2_HUMAN	39.8	3	3	306550	1	1	1		40451	Guanine nucleotide-binding protein G(i) subunit alpha-2 OS=Homo sapiens GN=GNAI2 PE=1 SV=3
278	13479	P04899-4|GNAI2_HUMAN	39.8	3	3	306550	1	1	1		41548	Isoform sGi2 of Guanine nucleotide-binding protein G(i) subunit alpha-2 OS=Homo sapiens GN=GNAI2
278	13480	Q14344|GNA13_HUMAN	39.8	3	3	306550	1	1	1		44050	Guanine nucleotide-binding protein subunit alpha-13 OS=Homo sapiens GN=GNA13 PE=1 SV=2
278	13481	P63092-3|GNAS2_HUMAN	39.8	3	3	306550	1	1	1		44179	Isoform 3 of Guanine nucleotide-binding protein G(s) subunit alpha isoforms short OS=Homo sapiens GN=GNAS
278	13482	P63092-2|GNAS2_HUMAN	39.8	3	3	306550	1	1	1		44266	Isoform Gnas-2 of Guanine nucleotide-binding protein G(s) subunit alpha isoforms short OS=Homo sapiens GN=GNAS
278	13483	P38405|GNAL_HUMAN	39.8	3	3	306550	1	1	1		44309	Guanine nucleotide-binding protein G(olf) subunit alpha OS=Homo sapiens GN=GNAL PE=1 SV=1
278	13484	Q03113|GNA12_HUMAN	39.8	3	3	306550	1	1	1		44279	Guanine nucleotide-binding protein subunit alpha-12 OS=Homo sapiens GN=GNA12 PE=1 SV=4
278	13485	P63092|GNAS2_HUMAN	39.8	3	3	306550	1	1	1		45665	Guanine nucleotide-binding protein G(s) subunit alpha isoforms short OS=Homo sapiens GN=GNAS PE=1 SV=1
278	13486	P63092-4|GNAS2_HUMAN	39.8	3	3	306550	1	1	1		45752	Isoform 4 of Guanine nucleotide-binding protein G(s) subunit alpha isoforms short OS=Homo sapiens GN=GNAS
278	13487	P38405-2|GNAL_HUMAN	39.8	2	2	306550	1	1	1		52455	Isoform 2 of Guanine nucleotide-binding protein G(olf) subunit alpha OS=Homo sapiens GN=GNAL
278	13488	Q5JWF2-2|GNAS1_HUMAN	39.8	1	1	306550	1	1	1		109626	Isoform XLas-2 of Guanine nucleotide-binding protein G(s) subunit alpha isoforms XLas OS=Homo sapiens GN=GNAS
278	13489	Q5JWF2|GNAS1_HUMAN	39.8	1	1	306550	1	1	1		111024	Guanine nucleotide-binding protein G(s) subunit alpha isoforms XLas OS=Homo sapiens GN=GNAS PE=1 SV=2
286	13345	tr|F8WBF9|F8WBF9_HUMAN	39.46	4	4	0	1	1	1		30723	Protein NDRG3 OS=Homo sapiens GN=NDRG3 PE=1 SV=1
286	13346	Q9UGV2-3|NDRG3_HUMAN	39.46	3	3	0	1	1	1		31484	Isoform 3 of Protein NDRG3 OS=Homo sapiens GN=NDRG3
286	13347	Q9UGV2-2|NDRG3_HUMAN	39.46	3	3	0	1	1	1		39982	Isoform 2 of Protein NDRG3 OS=Homo sapiens GN=NDRG3
286	13348	Q9UGV2|NDRG3_HUMAN	39.46	3	3	0	1	1	1		41409	Protein NDRG3 OS=Homo sapiens GN=NDRG3 PE=1 SV=2
286	13349	tr|Q5TH30|Q5TH30_HUMAN	39.46	3	3	0	1	1	1		42850	NDRG family member 3 isoform CRA_c OS=Homo sapiens GN=NDRG3 PE=1 SV=1
330	13490	tr|H0YLJ8|H0YLJ8_HUMAN	39.18	23	23	403700	1	1	1		5321	Ras-related protein Rab-8B OS=Homo sapiens GN=RAB8B PE=4 SV=1
330	13491	tr|H0YL94|H0YL94_HUMAN	39.18	23	23	403700	1	1	1		5502	Ras-related protein Rab-8B OS=Homo sapiens GN=RAB8B PE=4 SV=1
330	1210	tr|H0YMN7|H0YMN7_HUMAN	39.18	12	12	403700	1	1	1		10484	Ras-related protein Rab-8B OS=Homo sapiens GN=RAB8B PE=4 SV=1
330	1211	P62820-3|RAB1A_HUMAN	39.18	9	9	403700	1	1	1		13903	Isoform 3 of Ras-related protein Rab-1A OS=Homo sapiens GN=RAB1A
330	13492	P62820-2|RAB1A_HUMAN	39.18	8	8	403700	1	1	1		15331	Isoform 2 of Ras-related protein Rab-1A OS=Homo sapiens GN=RAB1A
330	13493	Q15286-2|RAB35_HUMAN	39.18	7	7	403700	1	1	1		17058	Isoform 2 of Ras-related protein Rab-35 OS=Homo sapiens GN=RAB35
330	1212	tr|E9PLD0|E9PLD0_HUMAN	39.18	7	7	403700	1	1	1		18483	Ras-related protein Rab-1B OS=Homo sapiens GN=RAB1B PE=3 SV=1
330	13494	tr|E7END7|E7END7_HUMAN	39.18	6	6	403700	1	1	1		19019	Ras-related protein Rab-1A OS=Homo sapiens GN=RAB1A PE=1 SV=1
330	13495	tr|F5H157|F5H157_HUMAN	39.18	6	6	403700	1	1	1		21214	Ras-related protein Rab-35 (Fragment) OS=Homo sapiens GN=RAB35 PE=1 SV=1
330	1213	tr|H0YNE9|H0YNE9_HUMAN	39.18	6	6	403700	1	1	1		21868	Ras-related protein Rab-8B (Fragment) OS=Homo sapiens GN=RAB8B PE=1 SV=1
330	13496	P61026|RAB10_HUMAN	39.18	6	6	403700	1	1	1		22541	Ras-related protein Rab-10 OS=Homo sapiens GN=RAB10 PE=1 SV=1
330	13497	Q15286|RAB35_HUMAN	39.18	5	5	403700	1	1	1		23025	Ras-related protein Rab-35 OS=Homo sapiens GN=RAB35 PE=1 SV=1
330	2352	Q92928|RAB1C_HUMAN	39.18	5	5	403700	1	1	1		22017	Putative Ras-related protein Rab-1C OS=Homo sapiens GN=RAB1C PE=5 SV=2
330	842	Q9H0U4|RAB1B_HUMAN	39.18	5	5	403700	1	1	1		22171	Ras-related protein Rab-1B OS=Homo sapiens GN=RAB1B PE=1 SV=1
330	13498	P51153|RAB13_HUMAN	39.18	5	5	403700	1	1	1		22774	Ras-related protein Rab-13 OS=Homo sapiens GN=RAB13 PE=1 SV=1
330	843	P62820|RAB1A_HUMAN	39.18	5	5	403700	1	1	1		22678	Ras-related protein Rab-1A OS=Homo sapiens GN=RAB1A PE=1 SV=3
330	1214	P61006|RAB8A_HUMAN	39.18	5	5	403700	1	1	1		23668	Ras-related protein Rab-8A OS=Homo sapiens GN=RAB8A PE=1 SV=1
330	1215	Q92930|RAB8B_HUMAN	39.18	5	5	403700	1	1	1		23584	Ras-related protein Rab-8B OS=Homo sapiens GN=RAB8B PE=1 SV=2
330	1216	P61006-2|RAB8A_HUMAN	39.18	5	5	403700	1	1	1		23564	Isoform 2 of Ras-related protein Rab-8A OS=Homo sapiens GN=RAB8A
330	13499	P59190-2|RAB15_HUMAN	39.18	5	5	403700	1	1	1		23518	Isoform 2 of Ras-related protein Rab-15 OS=Homo sapiens GN=RAB15
330	13500	P59190|RAB15_HUMAN	39.18	5	5	403700	1	1	1		24391	Ras-related protein Rab-15 OS=Homo sapiens GN=RAB15 PE=1 SV=1
289	3777	P22607-4|FGFR3_HUMAN	37.38	1	1	191470	1	1	1		85083	Isoform 4 of Fibroblast growth factor receptor 3 OS=Homo sapiens GN=FGFR3
289	3778	tr|F8W9L4|F8W9L4_HUMAN	37.38	1	1	191470	1	1	1		85211	Fibroblast growth factor receptor OS=Homo sapiens GN=FGFR3 PE=1 SV=1
289	13508	tr|K7ELV5|K7ELV5_HUMAN	37.38	5	5	191470	1	1	1		18812	Cyclin-dependent kinase 3 (Fragment) OS=Homo sapiens GN=CDK3 PE=1 SV=2
289	13510	tr|F8VTV8|F8VTV8_HUMAN	37.38	4	4	191470	1	1	1		22023	Cyclin-dependent kinase 4 OS=Homo sapiens GN=CDK4 PE=1 SV=1
289	13511	P24941|CDK2_HUMAN	37.38	3	3	191470	1	1	1		33930	Cyclin-dependent kinase 2 OS=Homo sapiens GN=CDK2 PE=1 SV=2
289	13512	Q00526|CDK3_HUMAN	37.38	3	3	191470	1	1	1		35046	Cyclin-dependent kinase 3 OS=Homo sapiens GN=CDK3 PE=1 SV=1
289	13513	Q8IZL9|CDK20_HUMAN	37.38	2	2	191470	1	1	1		38695	Cyclin-dependent kinase 20 OS=Homo sapiens GN=CDK20 PE=1 SV=1
289	13515	Q07002|CDK18_HUMAN	37.38	2	2	191470	1	1	1		54180	Cyclin-dependent kinase 18 OS=Homo sapiens GN=CDK18 PE=1 SV=3
289	13516	Q07002-2|CDK18_HUMAN	37.38	2	2	191470	1	1	1		54424	Isoform 2 of Cyclin-dependent kinase 18 OS=Homo sapiens GN=CDK18
289	13517	P50750-2|CDK9_HUMAN	37.38	2	2	191470	1	1	1		53365	Isoform 2 of Cyclin-dependent kinase 9 OS=Homo sapiens GN=CDK9
289	5581	Q00536-3|CDK16_HUMAN	37.38	2	2	191470	1	1	1		56376	Isoform 3 of Cyclin-dependent kinase 16 OS=Homo sapiens GN=CDK16
289	13518	tr|Q573B4|Q573B4_HUMAN	37.38	2	2	191470	1	1	1		58333	Proto-oncogene tyrosine-protein kinase LCK OS=Homo sapiens GN=LCK PE=1 SV=1
289	2043	tr|H0Y3C5|H0Y3C5_HUMAN	37.38	2	2	191470	1	1	1		59511	Tyrosine-protein kinase HCK OS=Homo sapiens GN=HCK PE=1 SV=1
289	2044	P08631-4|HCK_HUMAN	37.38	2	2	191470	1	1	1		59529	Isoform 4 of Tyrosine-protein kinase HCK OS=Homo sapiens GN=HCK
289	2045	tr|J3KPD6|J3KPD6_HUMAN	37.38	2	2	191470	1	1	1		59582	Tyrosine-protein kinase HCK OS=Homo sapiens GN=HCK PE=1 SV=1
289	13519	P06241-2|FYN_HUMAN	37.38	1	1	191470	1	1	1		60141	Isoform 2 of Tyrosine-protein kinase Fyn OS=Homo sapiens GN=FYN
289	13520	P20794-3|MAK_HUMAN	37.38	1	1	191470	1	1	1		66345	Isoform 3 of Serine/threonine-protein kinase MAK OS=Homo sapiens GN=MAK
289	13521	tr|S4R381|S4R381_HUMAN	37.38	1	1	191470	1	1	1		66734	Fibroblast growth factor receptor 2 OS=Homo sapiens GN=FGFR2 PE=1 SV=1
289	13522	P20794|MAK_HUMAN	37.38	1	1	191470	1	1	1		70581	Serine/threonine-protein kinase MAK OS=Homo sapiens GN=MAK PE=1 SV=2
289	13523	P20794-2|MAK_HUMAN	37.38	1	1	191470	1	1	1		73480	Isoform 2 of Serine/threonine-protein kinase MAK OS=Homo sapiens GN=MAK
289	13524	P21802-20|FGFR2_HUMAN	37.38	1	1	191470	1	1	1		79197	Isoform 20 of Fibroblast growth factor receptor 2 OS=Homo sapiens GN=FGFR2
289	13525	P21802-15|FGFR2_HUMAN	37.38	1	1	191470	1	1	1		79212	Isoform 15 of Fibroblast growth factor receptor 2 OS=Homo sapiens GN=FGFR2
289	13526	P21802-23|FGFR2_HUMAN	37.38	1	1	191470	1	1	1		79833	Isoform 23 of Fibroblast growth factor receptor 2 OS=Homo sapiens GN=FGFR2
289	13528	P21802-13|FGFR2_HUMAN	37.38	1	1	191470	1	1	1		86110	Isoform 13 of Fibroblast growth factor receptor 2 OS=Homo sapiens GN=FGFR2
289	3293	P21802-17|FGFR2_HUMAN	37.38	1	1	191470	1	1	1		86223	Isoform 17 of Fibroblast growth factor receptor 2 OS=Homo sapiens GN=FGFR2
289	13531	P22607-2|FGFR3_HUMAN	37.38	1	1	191470	1	1	1		88157	Isoform 2 of Fibroblast growth factor receptor 3 OS=Homo sapiens GN=FGFR3
289	13534	P21802-5|FGFR2_HUMAN	37.38	1	1	191470	1	1	1		91825	Isoform 5 of Fibroblast growth factor receptor 2 OS=Homo sapiens GN=FGFR2
289	13535	P21802-18|FGFR2_HUMAN	37.38	1	1	191470	1	1	1		91918	Isoform 18 of Fibroblast growth factor receptor 2 OS=Homo sapiens GN=FGFR2
289	13536	P21802|FGFR2_HUMAN	37.38	1	1	191470	1	1	1		92025	Fibroblast growth factor receptor 2 OS=Homo sapiens GN=FGFR2 PE=1 SV=1
289	3296	P21802-16|FGFR2_HUMAN	37.38	1	1	191470	1	1	1		92153	Isoform 16 of Fibroblast growth factor receptor 2 OS=Homo sapiens GN=FGFR2
289	13537	P21802-3|FGFR2_HUMAN	37.38	1	1	191470	1	1	1		92118	Isoform 3 of Fibroblast growth factor receptor 2 OS=Homo sapiens GN=FGFR2
289	4151	Q9NYV4-3|CDK12_HUMAN	37.38	1	1	191470	1	1	1		141449	Isoform 3 of Cyclin-dependent kinase 12 OS=Homo sapiens GN=CDK12
289	9416	Q14004-2|CDK13_HUMAN	37.38	1	1	191470	1	1	1		158434	Isoform 2 of Cyclin-dependent kinase 13 OS=Homo sapiens GN=CDK13
289	4152	Q9NYV4-2|CDK12_HUMAN	37.38	1	1	191470	1	1	1		163227	Isoform 2 of Cyclin-dependent kinase 12 OS=Homo sapiens GN=CDK12
289	4153	Q9NYV4|CDK12_HUMAN	37.38	1	1	191470	1	1	1		164154	Cyclin-dependent kinase 12 OS=Homo sapiens GN=CDK12 PE=1 SV=2
289	13545	Q14004|CDK13_HUMAN	37.38	1	1	191470	1	1	1		164922	Cyclin-dependent kinase 13 OS=Homo sapiens GN=CDK13 PE=1 SV=2
331	7298	Q9Y639-3|NPTN_HUMAN	37.21	3	3	220140	1	1	1	Deamidation (NQ)	30835	Isoform 3 of Neuroplastin OS=Homo sapiens GN=NPTN
331	7299	Q9Y639-1|NPTN_HUMAN	37.21	3	3	220140	1	1	1	Deamidation (NQ)	31291	Isoform 1 of Neuroplastin OS=Homo sapiens GN=NPTN
331	7300	tr|Q9UFM8|Q9UFM8_HUMAN	37.21	3	3	220140	1	1	1	Deamidation (NQ)	34815	Neuroplastin (Fragment) OS=Homo sapiens GN=DKFZp566H1924 PE=2 SV=2
331	7301	Q9Y639-4|NPTN_HUMAN	37.21	3	3	220140	1	1	1	Deamidation (NQ)	37792	Isoform 4 of Neuroplastin OS=Homo sapiens GN=NPTN
331	7302	Q9Y639-5|NPTN_HUMAN	37.21	2	2	220140	1	1	1	Deamidation (NQ)	43931	Isoform 5 of Neuroplastin OS=Homo sapiens GN=NPTN
331	7303	Q9Y639|NPTN_HUMAN	37.21	2	2	220140	1	1	1	Deamidation (NQ)	44387	Neuroplastin OS=Homo sapiens GN=NPTN PE=1 SV=2
332	13507	Q9HCJ1|ANKH_HUMAN	36.63	2	2	143500	1	1	1		54241	Progressive ankylosis protein homolog OS=Homo sapiens GN=ANKH PE=1 SV=2
295	13527	Q7Z353-2|HDX_HUMAN	35.97	2	2	0	1	1	1	Oxidation (M)	70225	Isoform 2 of Highly divergent homeobox OS=Homo sapiens GN=HDX
283	7373	tr|F8WDN3|F8WDN3_HUMAN	35.73	14	14	402600	1	1	1		6583	Cofilin-2 OS=Homo sapiens GN=CFL2 PE=1 SV=1
283	7190	Q9Y281|COF2_HUMAN	35.73	5	5	402600	1	1	1		18737	Cofilin-2 OS=Homo sapiens GN=CFL2 PE=1 SV=1
283	7315	Q9Y281-3|COF2_HUMAN	35.73	5	5	402600	1	1	1		16917	Isoform 3 of Cofilin-2 OS=Homo sapiens GN=CFL2
334	13530	Q9NPF0-2|CD320_HUMAN	35.68	4	4	195770	1	1	1		24371	Isoform 2 of CD320 antigen OS=Homo sapiens GN=CD320
334	13533	Q9NPF0|CD320_HUMAN	35.68	3	3	195770	1	1	1		28991	CD320 antigen OS=Homo sapiens GN=CD320 PE=1 SV=1
287	13350	tr|H7C2Y0|H7C2Y0_HUMAN	35.4	5	5	381550	1	1	1		21650	Septin-2 (Fragment) OS=Homo sapiens GN=SEPT2 PE=1 SV=1
287	13351	tr|B5MCX3|B5MCX3_HUMAN	35.4	3	3	381550	1	1	1		36940	Septin-2 OS=Homo sapiens GN=SEPT2 PE=1 SV=1
287	13352	Q15019|SEPT2_HUMAN	35.4	2	2	381550	1	1	1		41487	Septin-2 OS=Homo sapiens GN=SEPT2 PE=1 SV=1
287	13353	Q15019-3|SEPT2_HUMAN	35.4	2	2	381550	1	1	1		42685	Isoform 3 of Septin-2 OS=Homo sapiens GN=SEPT2
287	13354	Q15019-2|SEPT2_HUMAN	35.4	2	2	381550	1	1	1		45461	Isoform 2 of Septin-2 OS=Homo sapiens GN=SEPT2
287	10362	tr|H7C310|H7C310_HUMAN	35.4	6	6	381550	1	1	1		18729	Septin-2 (Fragment) OS=Homo sapiens GN=SEPT2 PE=1 SV=1
287	13532	tr|C9J2Q4|C9J2Q4_HUMAN	35.4	5	5	381550	1	1	1		21087	Septin-2 (Fragment) OS=Homo sapiens GN=SEPT2 PE=1 SV=1
333	13529	Q5BN46|CI116_HUMAN	35.39	12	12	216080	1	1	1	Carbamidomethylation; Acetylation (Protein N-term)	15260	UPF0691 protein C9orf116 OS=Homo sapiens GN=C9orf116 PE=2 SV=1
338	6904	Q9BTU6|P4K2A_HUMAN	35.08	2	2	403790	1	1	1		54022	Phosphatidylinositol 4-kinase type 2-alpha OS=Homo sapiens GN=PI4K2A PE=1 SV=1
335	1438	P31151|S10A7_HUMAN	34.81	11	11	253030	1	1	1		11471	Protein S100-A7 OS=Homo sapiens GN=S100A7 PE=1 SV=4
336	13538	tr|K7ENE5|K7ENE5_HUMAN	34.5	6	6	51483	1	1	1		24085	Deoxyribonuclease-2-alpha (Fragment) OS=Homo sapiens GN=DNASE2 PE=4 SV=1
336	13539	O00115|DNS2A_HUMAN	34.5	3	3	51483	1	1	1		39581	Deoxyribonuclease-2-alpha OS=Homo sapiens GN=DNASE2 PE=1 SV=2
337	13542	Q12905|ILF2_HUMAN	34.48	3	3	119820	1	1	1		43062	Interleukin enhancer-binding factor 2 OS=Homo sapiens GN=ILF2 PE=1 SV=2
262	13228	Q12792-4|TWF1_HUMAN	33.57	5	5	182920	1	1	1		28823	Isoform 4 of Twinfilin-1 OS=Homo sapiens GN=TWF1
262	13229	Q12792|TWF1_HUMAN	33.57	4	4	182920	1	1	1		40283	Twinfilin-1 OS=Homo sapiens GN=TWF1 PE=1 SV=3
262	13230	Q12792-3|TWF1_HUMAN	33.57	4	4	182920	1	1	1		41018	Isoform 3 of Twinfilin-1 OS=Homo sapiens GN=TWF1
262	13236	tr|F8VS81|F8VS81_HUMAN	33.57	4	4	182920	1	1	1		33408	Twinfilin-1 (Fragment) OS=Homo sapiens GN=TWF1 PE=1 SV=1
339	7446	Q32P51|RA1L2_HUMAN	33.35	3	3	104110	1	1	1	Oxidation (M)	34225	Heterogeneous nuclear ribonucleoprotein A1-like 2 OS=Homo sapiens GN=HNRNPA1L2 PE=2 SV=2
339	7447	P09651|ROA1_HUMAN	33.35	3	3	104110	1	1	1	Oxidation (M)	38747	Heterogeneous nuclear ribonucleoprotein A1 OS=Homo sapiens GN=HNRNPA1 PE=1 SV=5
340	311	P51532-5|SMCA4_HUMAN	33.12	1	1	245830	1	1	1		181260	Isoform 5 of Transcription activator BRG1 OS=Homo sapiens GN=SMARCA4
340	312	P51532-2|SMCA4_HUMAN	33.12	1	1	245830	1	1	1		181347	Isoform 2 of Transcription activator BRG1 OS=Homo sapiens GN=SMARCA4
341	13553	tr|F8WCY6|F8WCY6_HUMAN	32.98	18	18	124110	1	1	1		6816	Ras-related protein Rab-5A OS=Homo sapiens GN=RAB5A PE=1 SV=1
341	13554	tr|F8WD79|F8WD79_HUMAN	32.98	17	17	124110	1	1	1		6961	Ras-related protein Rab-5A OS=Homo sapiens GN=RAB5A PE=1 SV=1
341	13555	tr|F8VPW9|F8VPW9_HUMAN	32.98	15	15	124110	1	1	1		7748	Ras-related protein Rab-5B OS=Homo sapiens GN=RAB5B PE=1 SV=1
341	13556	tr|F8VSF8|F8VSF8_HUMAN	32.98	15	15	124110	1	1	1		7845	Ras-related protein Rab-5C (Fragment) OS=Homo sapiens GN=RAB5C PE=4 SV=1
341	13557	tr|F8VWZ7|F8VWZ7_HUMAN	32.98	14	14	124110	1	1	1		8427	Ras-related protein Rab-5B (Fragment) OS=Homo sapiens GN=RAB5B PE=1 SV=1
341	13558	tr|F8VWU4|F8VWU4_HUMAN	32.98	12	12	124110	1	1	1		9915	Ras-related protein Rab-5C (Fragment) OS=Homo sapiens GN=RAB5C PE=4 SV=2
341	13559	tr|F8VVZ0|F8VVZ0_HUMAN	32.98	11	11	124110	1	1	1		11095	Ras-related protein Rab-5B (Fragment) OS=Homo sapiens GN=RAB5B PE=1 SV=1
341	13560	tr|F8VUA5|F8VUA5_HUMAN	32.98	10	10	124110	1	1	1		12857	Ras-related protein Rab-5B (Fragment) OS=Homo sapiens GN=RAB5B PE=1 SV=1
341	13561	tr|F8VVK3|F8VVK3_HUMAN	32.98	9	9	124110	1	1	1		13619	Ras-related protein Rab-5C (Fragment) OS=Homo sapiens GN=RAB5C PE=4 SV=1
341	13562	tr|K7ERI8|K7ERI8_HUMAN	32.98	7	7	124110	1	1	1		17852	Uncharacterized protein OS=Homo sapiens PE=3 SV=1
341	13563	P61020-2|RAB5B_HUMAN	32.98	6	6	124110	1	1	1		19090	Isoform 2 of Ras-related protein Rab-5B OS=Homo sapiens GN=RAB5B
341	13564	P20339-2|RAB5A_HUMAN	32.98	5	5	124110	1	1	1		22178	Isoform 2 of Ras-related protein Rab-5A OS=Homo sapiens GN=RAB5A
341	13565	P61020|RAB5B_HUMAN	32.98	5	5	124110	1	1	1		23707	Ras-related protein Rab-5B OS=Homo sapiens GN=RAB5B PE=1 SV=1
341	13566	P20339|RAB5A_HUMAN	32.98	5	5	124110	1	1	1		23659	Ras-related protein Rab-5A OS=Homo sapiens GN=RAB5A PE=1 SV=2
341	13567	P51148|RAB5C_HUMAN	32.98	5	5	124110	1	1	1		23483	Ras-related protein Rab-5C OS=Homo sapiens GN=RAB5C PE=1 SV=2
341	13568	P51148-2|RAB5C_HUMAN	32.98	4	4	124110	1	1	1		27036	Isoform 2 of Ras-related protein Rab-5C OS=Homo sapiens GN=RAB5C
341	13569	tr|K7ERQ8|K7ERQ8_HUMAN	32.98	4	4	124110	1	1	1		31392	Uncharacterized protein (Fragment) OS=Homo sapiens PE=3 SV=1
343	6414	tr|Q5JNW7|Q5JNW7_HUMAN	32.92	3	3	144170	1	1	1		27850	Proteasome subunit beta type-8 OS=Homo sapiens GN=PSMB8 PE=1 SV=1
343	13571	P28062-2|PSB8_HUMAN	32.92	3	3	144170	1	1	1		29770	Isoform 2 of Proteasome subunit beta type-8 OS=Homo sapiens GN=PSMB8
343	13572	P28062|PSB8_HUMAN	32.92	3	3	144170	1	1	1		30354	Proteasome subunit beta type-8 OS=Homo sapiens GN=PSMB8 PE=1 SV=3
344	1104	tr|D6RFL1|D6RFL1_HUMAN	32.72	5	5	189050	1	1	1		15161	Calnexin (Fragment) OS=Homo sapiens GN=CANX PE=1 SV=1
344	1111	tr|H0Y9H1|H0Y9H1_HUMAN	32.72	4	4	189050	1	1	1		21454	Calnexin (Fragment) OS=Homo sapiens GN=CANX PE=1 SV=2
344	789	tr|D6RGY2|D6RGY2_HUMAN	32.72	2	2	189050	1	1	1		35178	Calnexin (Fragment) OS=Homo sapiens GN=CANX PE=1 SV=1
344	619	P27824-3|CALX_HUMAN	32.72	1	1	189050	1	1	1		55598	Isoform 3 of Calnexin OS=Homo sapiens GN=CANX
344	622	P27824|CALX_HUMAN	32.72	1	1	189050	1	1	1		67568	Calnexin OS=Homo sapiens GN=CANX PE=1 SV=2
344	623	P27824-2|CALX_HUMAN	32.72	1	1	189050	1	1	1		71503	Isoform 2 of Calnexin OS=Homo sapiens GN=CANX
345	13580	Q92466-2|DDB2_HUMAN	32.32	3	3	286050	1	1	1		26744	Isoform D1 of DNA damage-binding protein 2 OS=Homo sapiens GN=DDB2
345	13585	Q92466|DDB2_HUMAN	32.32	2	2	286050	1	1	1		47864	DNA damage-binding protein 2 OS=Homo sapiens GN=DDB2 PE=1 SV=1
347	7216	Q9C0K1-2|S39A8_HUMAN	32.29	2	2	251100	1	1	1		43131	Isoform 2 of Zinc transporter ZIP8 OS=Homo sapiens GN=SLC39A8
347	7217	Q9C0K1-3|S39A8_HUMAN	32.29	2	2	251100	1	1	1		48089	Isoform 3 of Zinc transporter ZIP8 OS=Homo sapiens GN=SLC39A8
347	7218	Q9C0K1|S39A8_HUMAN	32.29	2	2	251100	1	1	1		49631	Zinc transporter ZIP8 OS=Homo sapiens GN=SLC39A8 PE=2 SV=1
348	7016	P15529-16|MCP_HUMAN	31.54	2	2	301440	1	1	1		36826	Isoform 3 of Membrane cofactor protein OS=Homo sapiens GN=CD46
348	7023	P15529-15|MCP_HUMAN	31.54	2	2	301440	1	1	1		39313	Isoform K of Membrane cofactor protein OS=Homo sapiens GN=CD46
348	7002	P15529-9|MCP_HUMAN	31.54	2	2	301440	1	1	1		39325	Isoform N of Membrane cofactor protein OS=Homo sapiens GN=CD46
348	6972	P15529-7|MCP_HUMAN	31.54	2	2	301440	1	1	1		39804	Isoform L of Membrane cofactor protein OS=Homo sapiens GN=CD46
348	7024	P15529-12|MCP_HUMAN	31.54	2	2	301440	1	1	1		40868	Isoform E of Membrane cofactor protein OS=Homo sapiens GN=CD46
348	7025	P15529-14|MCP_HUMAN	31.54	2	2	301440	1	1	1		40693	Isoform I of Membrane cofactor protein OS=Homo sapiens GN=CD46
348	2884	P15529-8|MCP_HUMAN	31.54	2	2	301440	1	1	1		40705	Isoform M of Membrane cofactor protein OS=Homo sapiens GN=CD46
348	6973	P15529-4|MCP_HUMAN	31.54	2	2	301440	1	1	1		41359	Isoform F of Membrane cofactor protein OS=Homo sapiens GN=CD46
348	6974	P15529-6|MCP_HUMAN	31.54	2	2	301440	1	1	1		41183	Isoform J of Membrane cofactor protein OS=Homo sapiens GN=CD46
348	7026	P15529-11|MCP_HUMAN	31.54	2	2	301440	1	1	1		42248	Isoform C of Membrane cofactor protein OS=Homo sapiens GN=CD46
348	7027	P15529-13|MCP_HUMAN	31.54	2	2	301440	1	1	1		42193	Isoform G of Membrane cofactor protein OS=Homo sapiens GN=CD46
348	6975	P15529-3|MCP_HUMAN	31.54	2	2	301440	1	1	1		42738	Isoform D of Membrane cofactor protein OS=Homo sapiens GN=CD46
348	6976	P15529-5|MCP_HUMAN	31.54	2	2	301440	1	1	1		42683	Isoform H of Membrane cofactor protein OS=Homo sapiens GN=CD46
348	7028	P15529-10|MCP_HUMAN	31.54	2	2	301440	1	1	1		43286	Isoform 2 of Membrane cofactor protein OS=Homo sapiens GN=CD46
348	7029	P15529|MCP_HUMAN	31.54	2	2	301440	1	1	1		43747	Membrane cofactor protein OS=Homo sapiens GN=CD46 PE=1 SV=3
348	6977	P15529-2|MCP_HUMAN	31.54	2	2	301440	1	1	1		44238	Isoform B of Membrane cofactor protein OS=Homo sapiens GN=CD46
346	13583	tr|F5GXT1|F5GXT1_HUMAN	31.28	5	5	258430	1	1	1		15895	CD9 antigen (Fragment) OS=Homo sapiens GN=CD9 PE=1 SV=2
346	13584	tr|A6NNI4|A6NNI4_HUMAN	31.28	4	4	258430	1	1	1		17764	CD9 antigen OS=Homo sapiens GN=CD9 PE=1 SV=1
346	13588	tr|G8JLH6|G8JLH6_HUMAN	31.28	3	3	258430	1	1	1		25408	CD9 antigen (Fragment) OS=Homo sapiens GN=CD9 PE=1 SV=1
346	13589	P21926|CD9_HUMAN	31.28	3	3	258430	1	1	1		25416	CD9 antigen OS=Homo sapiens GN=CD9 PE=1 SV=4
350	4799	tr|G3V3D2|G3V3D2_HUMAN	30.63	17	17	411940	1	1	1		4763	Spermatogenesis-associated protein 7 OS=Homo sapiens GN=SPATA7 PE=4 SV=1
350	4800	tr|G3V5V8|G3V5V8_HUMAN	30.63	14	14	411940	1	1	1		5193	Spermatogenesis-associated protein 7 OS=Homo sapiens GN=SPATA7 PE=4 SV=1
350	4801	tr|G3V5H6|G3V5H6_HUMAN	30.63	13	13	411940	1	1	1		5634	Spermatogenesis-associated protein 7 OS=Homo sapiens GN=SPATA7 PE=4 SV=1
350	4802	tr|G3V2V4|G3V2V4_HUMAN	30.63	9	9	411940	1	1	1		8752	Spermatogenesis-associated protein 7 OS=Homo sapiens GN=SPATA7 PE=4 SV=1
350	4803	tr|G3V287|G3V287_HUMAN	30.63	8	8	411940	1	1	1		9193	Spermatogenesis-associated protein 7 OS=Homo sapiens GN=SPATA7 PE=4 SV=1
350	4804	tr|G3V4A9|G3V4A9_HUMAN	30.63	8	8	411940	1	1	1		9523	Spermatogenesis-associated protein 7 OS=Homo sapiens GN=SPATA7 PE=4 SV=1
350	1312	tr|G3V2E1|G3V2E1_HUMAN	30.63	3	3	411940	1	1	1		25255	Spermatogenesis-associated protein 7 (Fragment) OS=Homo sapiens GN=SPATA7 PE=4 SV=1
350	1313	Q9P0W8-3|SPAT7_HUMAN	30.63	2	2	411940	1	1	1		51931	Isoform 3 of Spermatogenesis-associated protein 7 OS=Homo sapiens GN=SPATA7
350	1314	Q9P0W8-2|SPAT7_HUMAN	30.63	1	1	411940	1	1	1		64160	Isoform 2 of Spermatogenesis-associated protein 7 OS=Homo sapiens GN=SPATA7
350	1315	Q9P0W8|SPAT7_HUMAN	30.63	1	1	411940	1	1	1		67719	Spermatogenesis-associated protein 7 OS=Homo sapiens GN=SPATA7 PE=2 SV=3
349	13593	Q9UK23-2|NAGPA_HUMAN	30.52	2	2	100700	1	1	1	Deamidation (NQ)	52368	Isoform 2 of N-acetylglucosamine-1-phosphodiester alpha-N-acetylglucosaminidase OS=Homo sapiens GN=NAGPA
349	13594	Q9UK23|NAGPA_HUMAN	30.52	2	2	100700	1	1	1	Deamidation (NQ)	56073	N-acetylglucosamine-1-phosphodiester alpha-N-acetylglucosaminidase OS=Homo sapiens GN=NAGPA PE=1 SV=2
352	13595	Q9Y2P5-2|S27A5_HUMAN	29.94	2	2	0	1	1	1	Deamidation (NQ)	66846	Isoform 2 of Bile acyl-CoA synthetase OS=Homo sapiens GN=SLC27A5
352	13596	Q9Y2P5|S27A5_HUMAN	29.94	2	2	0	1	1	1	Deamidation (NQ)	75385	Bile acyl-CoA synthetase OS=Homo sapiens GN=SLC27A5 PE=1 SV=1
353	13597	P01598|KV106_HUMAN	29.64	10	10	32194	1	1	1		11788	Ig kappa chain V-I region EU OS=Homo sapiens PE=1 SV=1
353	13598	tr|A0A075B6S8|A0A075B6S8_HUMAN	29.64	9	9	32194	1	1	1		12782	Ig kappa chain V-I region HK102 (Fragment) OS=Homo sapiens GN=IGKV1-5 PE=4 SV=1
356	5375	Q7Z2Z1-2|TICRR_HUMAN	29.01	1	1	56692	1	1	1	Carbamidomethylation	210784	Isoform 2 of Treslin OS=Homo sapiens GN=TICRR
299	2275	Q8TF72|SHRM3_HUMAN	28.94	0	0	3143700	1	1	1		216856	Protein Shroom3 OS=Homo sapiens GN=SHROOM3 PE=1 SV=2
