# Supplementary material for: Protein degradation by human 20S proteasomes elucidates the interplay between peptide hydrolysis and splicing
Source: Nat Commun. 2024 Feb 7;15:1147. doi: 10.1038/s41467-024-45339-3 (PMC10850103; doi:10.1038/s41467-024-45339-3)
Supplement: Supplementary file 13 — Supplementary Data 10 [file 41467_2024_45339_MOESM13_ESM.xlsx]

## Sheet: Info
Supplementary Data 10. Synthetic peptides used for the validation of the non-spliced, cis-spliced and homologous trans-spliced peptides identified in the in vitro protein digestions.
List of randomly chosen non-spliced, cis-spliced and homologus trans-spliced peptides identified in the in vitro protein digestions. Information about the MS and the experiments are reported.
All synthetic peptides were initial measured in the same pool and measurements were taken with injections of 0.01, 0.1, 1, and 10 pmol each synthetic peptide. After the initial
measurement the isobaric non-spliced and cis-spliced peptides were remeasured in separate pools along with any other peptide which was not detected in the initial measurement.
In these cases, measurements were taken with injections of 1 and 10 pmol for each synthetic peptide.
Legend:
Digestion Source File - The RAW file from which the experimental identification was made.
Digestion Scan Number - The scan number of the MS2 spectrum from which the peptide was experimentally identified.
Synthetic Source File - The RAW files from which the synthetic peptide was identified.
Synthetic Scan Number - The scan number of the MS2 spectrum from which the synthetic peptide was identified.
Peptide - The peptide sequence identified.
Charge - The charge state of the peptide in the MS2 spectra.

## Sheet: values
Digestion Source File	Digestion Scan Number	Synthetic Source File	Synthetic Scan Number	Peptide	Charge State
W_Soh_160821_170921_Goe_aSyn_A1_24h_R1	6642	WSoh_260722_260722_Goe_TSN140_190_10pmol_R1	5485	QLGKNEEGAPQE	2
W_Soh_160821_170921_Goe_aSyn_A2_1h_R1	6137	WSoh_260722_260722_Goe_TSN140_190_1pmol_R1	6184	KEGVVAAAEKT	2
W_Soh_160821_170921_Goe_aSyn_A2_6h_R2	8806	WSoh_260722_260722_Goe_TSN140_190_10pmol_R1	6320	YVGSKTKEGVVH	3
W_Soh_160821_170921_Goe_aSyn_A2_6h_R1	17767	WSoh_260722_260722_Goe_TSN140_190_10pmol_R1	18501	GGAVVTGVTAV	1
W_Soh_160821_170921_Goe_aSyn_A1_6h_R1	14196	WSoh_260722_260722_Goe_TSN140_190_10pmol_R1	13108	EGYQDYEPEA	2
W_Soh_160821_170921_Goe_aSyn_A1_6h_R2	9280	WSoh_260722_260722_Goe_TSN140_190_10pmol_R1	9860	QKTVEGAGSIAA	2
W_Soh_160821_170921_Goe_aSyn_A2_24h_R2	7499	WSoh_260722_260722_Goe_TSN140_190_1pmol_R1	7032	VTAVAQKTVE	1
W_Soh_160821_170921_Goe_aSyn_A1_6h_R2	6094	WSoh_260722_260722_Goe_TSN140_190_1pmol_R1	5724	GVATVAEKTKE	3
W_Soh_160821_170921_Goe_aSyn_A1_24h_R1	5896	WSoh_260722_260722_Goe_TSN140_190_10pmol_R1	6302	KGLSKAKEGVVA	3
W_Soh_160821_170921_Goe_aSyn_A1_6h_R1	5910	WSoh_260722_260722_Goe_TSN140_190_1pmol_R1	5902	AEKTKEQVTNV	3
WSoh_301121_021221_HFGoe_M1_AnnexinA1_4h_R2	14611	WSoh_260722_260722_Goe_TSN140_190_10pmol_R1	16592	KTGDYEKIL	3
WSoh_301121_021221_HFGoe_M2_AnnexinA1_2h_R2	7974	WSoh_260722_260722_Goe_TSN140_190_1pmol_R1	16103	GEELRAA	2
Ncheng_230623_260623_HFGoe_FFH_20S_6p25_1_C1_4h_R1	13987	Ncheng_230623_260623_HFGoe_FFH_peptidePool_10pmol	17228	EPFHPDRIASA	2
WSoh_221121_011221_HFGoe_L1_hTau_24h_R1	21914	WSoh_260722_260722_Goe_TSN140_190_1pmol_R1	17392	SNVQSVYKPVDL	2
WSoh_301121_021221_HFGoe_M1_AnnexinA1_24h_R1	16500	WSoh_260722_260722_Goe_TSN140_190_1pmol_R1	12971	KSVSEFLKQA	3
W_Soh_160821_170921_Goe_aSyn_A1_24h_R1	16153	WSoh_260722_260722_Goe_TSN140_190_10pmol_R1	16995	PQEGILEQD	1
Ncheng_230623_260623_HFGoe_FFH_20S_6p25_1_C2_2h_R1	9548	Ncheng_230623_260623_HFGoe_FFH_peptidePool_10pmol	7439	RIAAGVGQKPVD	2
WSoh_301121_021221_HFGoe_M1_AnnexinA1_24h_R1	14296	WSoh_260722_260722_Goe_TSN140_190_0p1pmol_R1	10710	KSVSEFLKQ	3
WSoh_301121_021221_HFGoe_M2_AnnexinA1_24h_R2	9007	WSoh_260722_260722_Goe_TSN140_190_0p1pmol_R1	7429	RSYPQLRKV	3
WSoh_301121_021221_HFGoe_M2_AnnexinA1_24h_R2	18975	WSoh_260722_260722_Goe_TSN140_190_1pmol_R1	15349	KSAMVSEFLKQ	2
Ncheng_230623_230623_HFGoe_FFH_20S_12p5_1_B1_24h_R1	9879	Ncheng_230623_260623_HFGoe_FFH_peptidePool_10pmol	9393	TLAEQVGKTE	1
Ncheng_210623_230623_HFGoe_FFH_20S_25_1_A2_4h_R1	8342	Ncheng_230623_260623_HFGoe_FFH_peptidePool_0p1pmol	7614	ALKEARIA	2
Ncheng_210623_230623_HFGoe_FFH_20S_25_1_A1_24h_R2	21858	Ncheng_230623_260623_HFGoe_FFH_peptidePool_0p1pmol	20015	DGDARGGAALVL	2
Ncheng_230623_230623_HFGoe_FFH_20S_12p5_1_B1_2h_R2	8866	Ncheng_230623_260623_HFGoe_FFH_peptidePool_10pmol	7496	RNISGNLTD	2
Ncheng_230623_260623_HFGoe_FFH_20S_6p25_1_C1_4h_R1	26922	Ncheng_230623_260623_HFGoe_FFH_peptidePool_1pmol	22885	DIESKLKFYDV	3
Ncheng_230623_230623_HFGoe_FFH_20S_12p5_1_B1_24h_R2	13464	Ncheng_230623_260623_HFGoe_FFH_peptidePool_10pmol	22808	VGQKPVDIVND	2
Ncheng_230623_260623_HFGoe_FFH_20S_6p25_1_C2_2h_R1	8510	Ncheng_230623_260623_HFGoe_FFH_peptidePool_1pmol	8074	SAAANTAKAFN	2
W_Soh_160821_170921_Goe_aSyn_A1_24h_R1	6105	WSoh_260722_260722_Goe_TSN140_190_1pmol_R1	5689	VAEAAQKTVE	2
WSoh_221121_011221_HFGoe_L1_hTau_24h_R1	16481	WSoh_260722_260722_Goe_TSN140_190_10pmol_R1	15655	VYKPVDLNVK	3
Ncheng_210623_230623_HFGoe_FFH_20S_25_1_A1_24h_R1	9493	Ncheng_230623_260623_HFGoe_FFH_peptidePool_1pmol	10979	DDIESKVDRA	3
Ncheng_210623_230623_HFGoe_FFH_20S_25_1_A1_24h_R1	7082	Ncheng_230623_260623_HFGoe_FFH_peptidePool_10pmol	7429	RSMVGQKPVD	2
WSoh_221121_011221_HFGoe_L2_hTau_24h_R1	16900	WSoh_260722_260722_Goe_TSN140_190_0p1pmol_R1	12174	LDNASLAKQGL	2
WSoh_160821_310822_Lu_aSyn_A2_24h_R1	4431	WSoh_310822_310822_Lu_TSN_B_PSP_1pmol_R1	2906	GQLGKNEEGAPQE	2
WSoh_160821_310822_Lu_aSyn_A2_24h_R1	4431	WSoh_310822_310822_Lu_TSN_A_PCP_1pmol_R1	2846	QLGKNEEGAPQEG	2
WSoh_160821_310822_Lu_aSyn_A2_24h_R1	4431	WSoh_310822_310822_Lu_TSN_B_PSP_1pmol_R1	2906	GQLGKNEEGAPQE	2
WSoh_160821_310822_Lu_aSyn_A2_24h_R1	4431	WSoh_310822_310822_Lu_TSN_A_PCP_1pmol_R1	2846	QLGKNEEGAPQEG	2
